# Supplementary material for: Systematic review of measures and interventions for caregiver adjustment to child autism diagnosis
Source: Autism. 2026 Jan 10;30(4):866–83. doi: 10.1177/13623613251407305 (PMC13005899; doi:10.1177/13623613251407305)
Supplement: sj-csv-1-aut-10.1177_13623613251407305 – Supplemental material for Systematic review of measures and interventions for caregiver adjustment to child autism diagnosis [file sj-csv-1-aut-10.1177_13623613251407305.csv]

Title	Authors	Published Year	Published Month	Journal	Volume	Issue	Pages	DOI	Ref	Covidence #	Notes
Parent coaching intervention program based on the Early Start Denver Model for children with autism spectrum disorder: Feasibility and acceptability study	Abouzeid, N.; Rivard, M.; Mello, C.; Mestari, Z.; Boulé, M.; Guay, C.	2020		Research in Developmental Disabilities	105			10.1016/j.ridd.2020.103747		#617	Exclusion reason: 4) Not target outcomes (adjustment to ASD diagnosis);
Finding Benefit and Feeling Strain in Parenting a Child with Autism Spectrum Disorder	Adams, Haley C.; Zlomke, Kimberly R.; Rossetti, Kristina G.	2022	2022 JUL 11	JOURNAL OF AUTISM AND DEVELOPMENTAL DISORDERS				10.1007/s10803-022-05663-3		#2036	Exclusion reason: 4) Not target outcomes (adjustment to ASD diagnosis);
Effectiveness of happiness training on the pattern of parent-child relationships and the hope of parents with autistic children	Agha Mohammad Hasani, Parvin; Sheikh Fathollahi, Mahmood; Gerami Fard, Asal; Mokhtari, Mohammadreza	2020	2020	Iranian Rehabilitation Journal	18	3	309-318	10.32598/irj.18.3.946.1		#5673	Exclusion reason: 4) Not target outcomes (adjustment to ASD diagnosis);
Quality of Life and Its Associated Correlates of Parents of Children on the Autism Spectrum in Singapore	Aishworiya, Ramkumar; Saw, Young Ern; Chan, Yiong Huak; Chong, Shang Chee; Kiing, Jennifer S. H.; Tan, Mae Yue; Lim, Tammy Su Hui; Mulay, Kalyani Vijaykumar; Kang, Ying Qi	2025	2025 Aug	Journal of Autism & Developmental Disorders	55	8	2834-2843	10.1007/s10803-024-06391-6		#9358	Exclusion reason: 4) Not target outcomes (adjustment to ASD diagnosis);
Online Positive Thinking Training Intervention for Caregivers of Individuals with ASD: necessity, Acceptability and Feasibility	Ak, Bekhet	2017	2017	Issues in mental health nursing	38	5	443-448	10.1080/01612840.2017.1279247		#4673	Exclusion reason: 4) Not target outcomes (adjustment to ASD diagnosis);
Risk factors for low knowledge and negative attitudes among caregivers of children with autism spectrum disorder in Iraq: a multi-centre cross-sectional study	Al-Juhaishi, HQK; Jaber, OA; Lami, F; Jasim, SM; Nayeri, ND; Sabet, MS; Al-Gburi, G	2025	2025 AUG 4	FRONTIERS IN PSYCHIATRY	16			10.3389/fpsyt.2025.1568467		#9743	Exclusion reason: 4) Not target outcomes (adjustment to ASD diagnosis);
Parent, child, and family outcomes following Acceptance And Commitment Therapy for parents of autistic children: a randomized controlled trial	Al, Maughan; Y, Lunsky; J, Lake; Js, Mills; K, Fung; L, Steel; Ja, Weiss	2024	2024	Autism	28	2	367-380			#5827	Exclusion reason: 4) Not target outcomes (adjustment to ASD diagnosis);
Quality of life and coping strategies used by parents of children with autism spectrum disorder in Oman	ALBusaidi, A.M.S.; ALMasroori, S.A.S.; Awladthani, B.M.S.; ALKhaldi, S.A.; Al Alawi, N.; Al Salmani, A.A.	2022		Autism and Developmental Language Impairments	7			10.1177/23969415221142262		#383	Exclusion reason: 4) Not target outcomes (adjustment to ASD diagnosis);
Examining the effectiveness, feasibility, and acceptability of an advocacy program for Latinx families of transition-aged autistic youth	Aleman-Tovar, Janeth; Burke, Meghan M.; Monarrez, Edwin; Zaldivar, Nicole Espinosa	2025	2025	Autism	29	4	1005-1018	10.1177/13623613241292159		#9371	Exclusion reason: 4) Not target outcomes (adjustment to ASD diagnosis);
Effectiveness of Integrative Structural Family Therapy and Double ABCX Model on Marital Adjustment and Parenting Stress Among Parents of Children with Autism: Randomized Controlled Trial	AlHorany, A.K.; Hassan, S.A.; Juhari, R.; Aljaberi, M.A.	2024	2024	Child and Family Behavior Therapy				10.1080/07317107.2024.2395296		#7090	Exclusion reason: 4) Not target outcomes (adjustment to ASD diagnosis);
Effectiveness of Integrative Structural Family Therapy and Double ABCX Model on Marital Adjustment and Parenting Stress Among Parents of Children with Autism: randomized Controlled Trial	AlHorany, AK; Hassan, SA; Juhari, R; Aljaberi, MA	2025	2025	Child & family behavior therapy	47	1	1‐31	10.1080/07317107.2024.2395296		#9632	Exclusion reason: 4) Not target outcomes (adjustment to ASD diagnosis);
Coping strategies in parents of children with disabilities: A case-control study	Alos, Francisco J.; Garcia, Andres Garcia; Maldonado, Miguel A.	2022	2022	Brain and Behavior	12	8	e2701	10.1002/brb3.2701		#4748	Exclusion reason: 4) Not target outcomes (adjustment to ASD diagnosis);
Parental coping as a buffer between child factors and emotion-related parenting in families of children with autism spectrum disorder	Alostaz, Jasmin; Baker, Jason K.; Fenning, Rachel M.; Neece, Cameron L.; Zeedyk, Sasha	2022	2022 Feb	Journal of Family Psychology	36	1	153-158	10.1037/fam0000757		#4772	Exclusion reason: 4) Not target outcomes (adjustment to ASD diagnosis);
Fostering awareness and acceptance of disability in Mexican mothers of autistic children	Amaya, Alfa Celene Rea; Tomasini, Guadalupe Acle	2014	2014	Psychology	5	11	1355-1365	10.4236/psych.2014.511146		#5764	Exclusion reason: 3A) Not target population (not ASD);
Mental health disorder among children: Social adaptation and rehabilitation	Amirbekova, G.; Abdikerova, G.	2021		Journal of Human Behavior in the Social Environment	31	5	661-672	10.1080/10911359.2020.1811824		#666	Exclusion reason: 4b) Not quantitative measurement;
Cognitive behavioural therapy and mindfulness for health-related quality of life: Comparing treatments for parents of children with chronic conditions - A pilot feasibility study	Anclair, M.; Hjärthag, F.; Hiltunen, A.J.	2017		Clinical Practice and Epidemiology in Mental Health	13		1-Sep	10.2174/1745017901713010001		#1137	Exclusion reason: 3A) Not target population (not ASD);
Mental Health and Coping in Parents of Children with Autism Spectrum Disorder (ASD) in Singapore: An Examination of Gender Role in Caring	Ang, Karen Qian Ping; Loh, Pek Ru	2019	2019 May	Journal of Autism & Developmental Disorders	49	5	2129-2145	10.1007/s10803-019-03900-w		#4981	Exclusion reason: 4) Not target outcomes (adjustment to ASD diagnosis);
Parental acceptance of children with developmental disabilities in the preschool period: the role of mindfulness in parenting	Ari-Arat, C; Cetinkaya, E; Oz, K	2025	2025 MAR 4	INTERNATIONAL JOURNAL OF DEVELOPMENTAL DISABILITIES				10.1080/20473869.2025.2475344		#9842	Exclusion reason: 3A) Not target population (not ASD);
Multidisciplinary parent education for caregivers of children with autism spectrum disorders	B, Ji; M, Sun; R, Yi; S, Tang	2014	2014	Archives of psychiatric nursing	28	5	319-326	10.1016/j.apnu.2014.06.003		#4592	Exclusion reason: 4) Not target outcomes (adjustment to ASD diagnosis);
Play brick therapy to aid the social skills of children and young people with autism spectrum disorder: the I-SOCIALISE cluster RCT	B, Wright; E, Kingsley; C, Cooper; K, Biggs; M, Bursnall; Hi, Wang; T, Chater; E, Coates; Teare; K, McKendrick; G, Gomez de la Cuesta; A, Barr; K, Solaiman; A, Packham; D, Marshall; D, Varley; R, Nekooi; S, Parrott; S, Ali; S, Gilbody; A, Le Couteur	2023	2023	Public health research (southampton, england)	11	12	1-137			#5879	Exclusion reason: 2b) Full text not accessible;
Impact of autism in adolescents on parental quality of life	Baghdadli, A.; Pry, R.; Michelon, C.; Rattaz, C.	2014		Quality of Life Research	23	6	1859-1868	10.1007/s11136-014-0635-6		#1473	Exclusion reason: 4) Not target outcomes (adjustment to ASD diagnosis);
Behavior disorders and social skills in adolescents with intellectual disability: Does co-morbid autism matter?	Baker, Bruce L.; Blacher, Jan	2021	2021	Journal of Mental Health Research in Intellectual Disabilities	14	2	174-188	10.1080/19315864.2020.1871451		#5662	Exclusion reason: 4) Not target outcomes (adjustment to ASD diagnosis);
Longitudinal effects of adaptability on behavior problems and maternal depression in families of adolescents with autism	Baker, Jason K.; Seltzer, Marsha Mailick; Greenberg, Jan S.	2011	2011 Aug	Journal of Family Psychology	25	4	601-609	10.1037/a0024409		#5395	Exclusion reason: 4) Not target outcomes (adjustment to ASD diagnosis);
Diving into the Resolution Process: Parent’s Reactions to Child’s Diagnosis	Barak-Levy, Y.; Paryente, B.	2023		International Journal of Environmental Research and Public Health	20	4		10.3390/ijerph20043295		#162	Exclusion reason: 3A) Not target population (not ASD);
Factors Associated with Stress Among Parents of Children with Autism	Batool, Syeda Shahida; Khurshid, Sumaira	2015	2015 Oct	Jcpsp, Journal of the College of Physicians & Surgeons - Pakistan	25	10	752-756	10.2015/JCPSP.752756		#5207	Exclusion reason: 4) Not target outcomes (adjustment to ASD diagnosis);
Relationships Between Psychological Flexibility, Psychological Capital and Marital Quality Amongst Parents of Children With Autism Spectrum Disorder	Bayazy, YG; Gur, A	2024	2024 OCT 31	CHILD & FAMILY SOCIAL WORK				10.1111/cfs.13237		#8132	Exclusion reason: 4) Not target outcomes (adjustment to ASD diagnosis);
Toward an exportable parent training program for disruptive behaviors in autism spectrum disorder	Bearss, K.; Lecavalier, L.; Minshawi, N.; Johnson, C.; Smith, T.; Handen, B.; Sukhodolsky, D.G.; Aman, M.G.; Swiezy, N.; Butter, E.; Scahill, L.	2013		Neuropsychiatry	3	2	169-180	10.2217/npy.13.14		#1543	Exclusion reason: 4) Not target outcomes (adjustment to ASD diagnosis);
Parent and professional evaluations of family stress associated with characteristics of autism	Bebko, J. M.; Konstantareas, M. M.; Springer, J.	1987	1987 Dec	Journal of Autism & Developmental Disorders	17	4	565-576			#5575	Exclusion reason: 3A) Not target population (not ASD);
Coping strategies and education of parents of autistic children in Bangladesh	Begum, F.; Islam, M.S.; Rahman, A.S.M.M.H.	2020		Bangladesh Journal of Medical Science	19	4	614-619	10.3329/bjms.v19i4.46615		#770	Exclusion reason: 4) Not target outcomes (adjustment to ASD diagnosis);
Positive Thinking Training Intervention for Caregivers of Persons with Autism: Establishing Fidelity	Bekhet, Abir K.	2017	2017	Archives of Psychiatric Nursing	31	3	306-310	10.1016/j.apnu.2017.02.006		#5096	Exclusion reason: 4) Not target outcomes (adjustment to ASD diagnosis);
The Mediating Effects of Positive Cognitions on Autism Caregivers' Depression and Their Children's Challenging Behaviors	Bekhet, Abir K.	2016	2016 Feb	Archives of Psychiatric Nursing	30	1	13-18	10.1016/j.apnu.2015.11.001		#5185	Exclusion reason: 4) Not target outcomes (adjustment to ASD diagnosis);
Self-assessed health in caregivers of persons with autism spectrum disorder: associations with depressive symptoms, positive cognitions, resourcefulness, and well-being	Bekhet, Abir K.	2014	2014 Jul	Perspectives in Psychiatric Care	50	3	210-217	10.1111/ppc.12046		#5298	Exclusion reason: 4) Not target outcomes (adjustment to ASD diagnosis);
Depression, positive thinking, personal and social resourcefulness among caregivers of persons with autism spectrum disorders	Bekhet, Abir K.; Garnier-Villarreal, Mauricio	2018	2018	Archives of Psychiatric Nursing	32	6	823-827	10.1016/j.apnu.2018.06.006		#5709	Exclusion reason: 4) Not target outcomes (adjustment to ASD diagnosis);
Effects on resilience of caregivers of persons with autism spectrum disorder: the role of positive cognitions	Bekhet, Abir K.; Johnson, Norah L.; Zauszniewski, Jaclene A.	2012	2012 Nov-Dec	Journal of the American Psychiatric Nurses Association	18	6	337-344	10.1177/1078390312467056		#5356	Exclusion reason: 4) Not target outcomes (adjustment to ASD diagnosis);
Mindful Self-Care for Caregivers: A Proof of Concept Study Investigating a Model for Embedded Caregiver Support in a Pediatric Setting	Bellone, K.M.; Elliott, S.C.; Hynan, L.S.; Warren, B.; Jarrett, R.B.	2023		Journal of Autism and Developmental Disorders	53	2	539-552	10.1007/s10803-021-05113-6		#185	Exclusion reason: 4) Not target outcomes (adjustment to ASD diagnosis);
Coping and psychological adjustment among mothers of children with ASD: An accelerated longitudinal study	Benson, P.R.	2014		Journal of Autism and Developmental Disorders	44	8	1793-1807	10.1007/s10803-014-2079-9		#1493	Exclusion reason: 4) Not target outcomes (adjustment to ASD diagnosis);
Network characteristics, perceived social support, and psychological adjustment in mothers of children with autism spectrum disorder	Benson, P.R.	2012		Journal of Autism and Developmental Disorders	42	12	2597-2610	10.1007/s10803-012-1517-9		#1504	Exclusion reason: 4) Not target outcomes (adjustment to ASD diagnosis);
A psychometric evaluation of the parental acceptance and action questionnaire (PAAQ) in parents of children with and without disabilities	Bergman, TH; Sandred, A; Lindstrom, T; Lappalainen, P; Ghaderi, A; Hirvikoski, T	2024	2024 APR	JOURNAL OF CONTEXTUAL BEHAVIORAL SCIENCE	32			10.1016/j.jcbs.2024.100757		#8091	Exclusion reason: 3A) Not target population (not ASD);
Routine measurement and feedback in support groups for parents of children with Autistic Spectrum Disorder	Bitan, D.T.; Zilcha-Mano, S.; Ganor, O.; Biran, L.; Bloch, Y.	2018		Psychotherapy	55	2	191-195	10.1037/pst0000140		#1071	Exclusion reason: 4) Not target outcomes (adjustment to ASD diagnosis);
Collateral Effects of Youth Disruptive Behavior Disorders on Mothers’ Psychological Distress: Adolescents with Autism Spectrum Disorder, Intellectual Disability, or Typical Development	Blacher, J.; Baker, B.L.	2019		Journal of Autism and Developmental Disorders	49	7	2810-2821	10.1007/s10803-017-3347-2		#809	Exclusion reason: 4) Not target outcomes (adjustment to ASD diagnosis);
Experience of Approbation of the Psychoeducational Program for Families of Children with Autism Spectrum Disorders	Bogacheva, Oksana I.; Ivanov, Mikhail V.; Simashkova, Natalya V.	2023	2023	CLINICAL PSYCHOLOGY AND SPECIAL EDUCATION	12	1	126-149	10.17759/cpse.2023120106		#3121	Exclusion reason: 1) Not published in English;
Self-compassion: A Novel Predictor of Stress and Quality of Life in Parents of Children with Autism Spectrum Disorder	Bohadana, Gal; Morrissey, Shirley; Paynter, Jessica	2019	2019 Oct	Journal of Autism & Developmental Disorders	49	10	4039-4052	10.1007/s10803-019-04121-x		#4953	Exclusion reason: 4) Not target outcomes (adjustment to ASD diagnosis);
Efficacy of a Parent-Implemented Pivotal Response Treatment for Children with Autism Spectrum Disorder	Bozkus-Genc, Gulden; Yucesoy-Ozkan, Serife	2024	2024 Nov	Journal of Autism & Developmental Disorders	54	11	3992-4005	10.1007/s10803-023-06113-4		#6015	Exclusion reason: 4) Not target outcomes (adjustment to ASD diagnosis);
Parenting a Child with Autism in India: Narratives Before and After a Parent–Child Intervention Program	Brezis, R.S.; Weisner, T.S.; Daley, T.C.; Singhal, N.; Barua, M.; Chollera, S.P.	2015		Culture, Medicine and Psychiatry	39	2	277-298	10.1007/s11013-015-9434-y		#1385	Exclusion reason: 4b) Not quantitative measurement;
Dyadic Effect of Coping on the Perceived Impact of ASD of Children on Parental Quality of Life: Report from the ELENA Cohort	Brillet, Leila; Peries, Marianne; Vernhet, Christelle; Rattaz, Cecile; Michelon, Cecile; Baghdadli, Amaria	2023	2023 Jan	Journal of Autism & Developmental Disorders	53	1	38-49	10.1007/s10803-021-05414-w		#4734	Exclusion reason: 4) Not target outcomes (adjustment to ASD diagnosis);
Mothers of children with autism or communication disorders: successful adaptation and the double ABCX model	Bristol, M. M.	1987	1987 Dec	Journal of Autism & Developmental Disorders	17	4	469-486			#5576	Exclusion reason: 3A) Not target population (not ASD);
The disclosure of a diagnosis of an autistic spectrum disorder: Determinants of satisfaction in a sample of Scottish parents	Brogan, C.A.; Knussen, C.	2003		Autism	7	1	31-46	10.1177/1362361303007001004		#1898	Exclusion reason: 4) Not target outcomes (adjustment to ASD diagnosis);
Feasibility of Coping Effectiveness Training for Caregivers of Children with Autism Spectrum Disorder: a Genetic Counseling Intervention	C, Haakonsen Smith; E, Turbitt; J, Muschelli; L, Leonard; Kl, Lewis; B, Freedman; M, Muratori; Bb, Biesecker	2018	2018	Journal of genetic counseling	27	1	252-262	10.1007/s10897-017-0144-1		#4575	Exclusion reason: 4) Not target outcomes (adjustment to ASD diagnosis);
Telehealth for Family Guidance: Acceptance and Commitment Therapy, Parent-Focused Preference Assessment, and Activity-Based Instruction for the Support of Children with Autism Spectrum Disorder and Their Families. [Review]	Cameron, Michael J.; Moore, Tiffanie; Bogran, Carla; Leidt, Alexandria	2021	2021 Dec	Behavior Analysis in Practice	14	4	1128-1134	10.1007/s40617-020-00443-w		#5615	Exclusion reason: 2c) Review paper;
A Comparison of Parent-Reported Severe Autism with Mild/Moderate Autism among US Children	Carbone, P.S.; Stipelman, C.H.; Villalobos, M.E.; Ellzey, A.; Stuart, A.; Stoddard, G.J.; Campbell, K.	2024	2024	Journal of Developmental and Behavioral Pediatrics	45	5	e422-e430	10.1097/DBP.0000000000001306		#6565	Exclusion reason: 4) Not target outcomes (adjustment to ASD diagnosis);
Using implementation science frameworks to explore barriers and facilitators for parents’ use of therapeutic strategies following a parent-mediated autism intervention	Carruthers, S.; Mleczko, N.; Page, S.; Ahuja, S.; Ellis, C.; Howlin, P.; Leadbitter, K.; Taylor, L.; Slonims, V.; Charman, T.	2023		Autism	27	4	1011-1025	10.1177/13623613221125630		#27	Exclusion reason: 4b) Not quantitative measurement;
A Cultural Adaptation of Acceptance and Commitment Training (ACTr) for Latino Caregivers of Children with Autism Spectrum Disorders	Castro-Hostetler, M; Contreras, BP	2025	2025 SEP 9	BEHAVIOR AND SOCIAL ISSUES				10.1007/s42822-025-00222-8		#9756	Exclusion reason: 4) Not target outcomes (adjustment to ASD diagnosis);
Relationship between stress levels and coping techniques in caregivers of children with autism spectrum disorder in Chile, 2021	Cerda-Aedo, B.	2024	2024	Dementia e Neuropsychologia	18			10.1590/1980-5764-DN-2022-0112		#7019	Exclusion reason: 4) Not target outcomes (adjustment to ASD diagnosis);
Autism: Diagnosis announcement and parents’ experience	Chérif, L.; Yaich, K.; Sahnoun, C.; Khemekhem, K.; Boudabbous, J.; HadjKacem, I.; Ayadi, H.; Moalla, Y.	2021		Annales Medico-Psychologiques	179	10	907-911	10.1016/j.amp.2020.12.019		#463	Exclusion reason: 1) Not published in English;
Comparison of maternal beliefs about causes of autism spectrum disorder and association with utilization of services and treatments	Chaidez, V.; Fernandez y Garcia, E.; Wang, L.W.; Angkustsiri, K.; Krakowiak, P.; Hertz-Picciotto, I.; Hansen, R.L.	2018		Child: Care, Health and Development	44	6	916-925	10.1111/cch.12612		#977	Exclusion reason: 4) Not target outcomes (adjustment to ASD diagnosis);
The Effect of Family Characteristics on the Functioning of a Child with an Autistic Spectrum Disorder in Bedouin Society in Israel	Chaki, Hagar Binoun; Faran, Yifat	2025	2025 Mar	Journal of Autism & Developmental Disorders	55	3	1078-1087	10.1007/s10803-024-06255-z		#9439	Exclusion reason: 4) Not target outcomes (adjustment to ASD diagnosis);
The autism diagnostic experiences of French parents	Chamak, Brigitte; Bonniau, Beatrice; Oudaya, Lila; Ehrenberg, Alain	2011	2011 Jan	Autism	15	1	83-97	10.1177/1362361309354756		#5410	Exclusion reason: 3A) Not target population (not ASD);
Trait Mindfulness Attenuates the Adverse Psychological Impact of Stigma on Parents of Children with Autism Spectrum Disorder	Chan, Kevin Ka Shing; Lam, Chun Bun	2017	Aug-17	MINDFULNESS	8	4	984-994	10.1007/s12671-016-0675-9		#2536	Exclusion reason: 4) Not target outcomes (adjustment to ASD diagnosis);
Effectiveness of mindfulness-based intervention in reducing stigma stress among parents of autistic children: A randomized controlled trial.	Chan, Kevin Ka Shing; Tsui, Jack Ka Chun	2025	/	Research in developmental disabilities	164	8709782, rid	105072	https://dx.doi.org/10.1016/j.ridd.2025.105072	40540824	#10071	Exclusion reason: 4) Not target outcomes (adjustment to ASD diagnosis);
The Effect of Mindful Parenting Interventions on Parental Burnout in Parents of Children with Autism: program Development and Preliminary Validation	ChiCTR2500104782	2025	2025	https://trialsearch.who.int/Trial2.aspx?TrialID=ChiCTR2500104782						#9553	Exclusion reason: 2) Grey literature;
Do maternal attributions play a role in the acceptability of behavioural interventions for problem behaviour in children with autism spectrum disorders?	Choi, K.Y.K.; Kovshoff, H.	2013		Research in Autism Spectrum Disorders	7	8	984-996	10.1016/j.rasd.2013.04.010		#1517	Exclusion reason: 4) Not target outcomes (adjustment to ASD diagnosis);
An evaluation of the collateral child and parent outcomes of telehealth-delivered behavioral sleep intervention for Autistic children	Clarke, M; McLay, L; France, K; Blampied, N	2025	2025 JAN	RESEARCH IN AUTISM SPECTRUM DISORDERS	119			10.1016/j.rasd.2024.102514		#9848	Exclusion reason: 3A) Not target population (not ASD);
Who participates in support groups for parents of children with autism spectrum disorders? The role of beliefs and coping style	Clifford, Tessen; Minnes, Patricia	2013	2013 Jan	Journal of Autism & Developmental Disorders	43	1	179-187	10.1007/s10803-012-1561-5		#5335	Exclusion reason: 4) Not target outcomes (adjustment to ASD diagnosis);
Acceptance and Commitment Therapy-Oriented Parent-Training for Parents of Children with Autism	Corti, C.; Pergolizzi, F.; Vanzin, L.; Cargasacchi, G.; Villa, L.; Pozzi, M.; Molteni, M.	2018		Journal of Child and Family Studies	27	9	2887-2900	10.1007/s10826-018-1123-3		#960	Exclusion reason: 4) Not target outcomes (adjustment to ASD diagnosis);
Parents’ views and experiences of talking about autism with their children	Crane, L.; Jones, L.; Prosser, R.; Taghrizi, M.; Pellicano, E.	2019		Autism	23	8	1969-1981	10.1177/1362361319836257		#812	Exclusion reason: 4) Not target outcomes (adjustment to ASD diagnosis);
Parents' experiences of caring for children with autism and attending a touch therapy programme	Cullen, L.; Barlow, J.	2002		Child Care in Practice	8	1	35-45	10.1080/13575270220140452		#1850	Exclusion reason: 4b) Not quantitative measurement;
Virtual Mindfulness Workshops for Parents of Children on the Autism Spectrum	Curl, E.L.; Hampton, L.H.	2024	2024	Journal of Early Intervention	46	3	323-337	10.1177/10538151231169950		#6592	Exclusion reason: 4) Not target outcomes (adjustment to ASD diagnosis);
Parents' views of the national autistic society's earlybird plus programme	Cutress, A.L.; Muncer, S.J.	2014		Autism	18	6	651-657	10.1177/1362361313495718		#1485	Exclusion reason: 4) Not target outcomes (adjustment to ASD diagnosis);
Coping strategies and stress in mothers of children with autism spectrum condition and ADHD during the COVID 19 pandemic	Cvitković, D.M.; Stošić, J.M.; Jakab, A.V.W.	2024	2024	Specijalna Edukacija i Rehabilitacija	23	2	95-111	10.5937/specedreh23-47035		#7198	Exclusion reason: 4) Not target outcomes (adjustment to ASD diagnosis);
Effects of written disclosure on psychophysiological stress among parents of children with autism: A randomized controlled pilot study	Da Paz, N.S.; Wallander, J.L.; Tiemensma, J.	2018		Research in Autism Spectrum Disorders	53		Jul-17	10.1016/j.rasd.2018.05.007		#937	Exclusion reason: 4) Not target outcomes (adjustment to ASD diagnosis);
Parents taking action adapted to parents of Black autistic children: Pilot results	Dababnah, S.; Kim, I.; Magaña, S.; Zhu, Y.	2023		Journal of Policy and Practice in Intellectual Disabilities	20	1	18-32	10.1111/jppi.12423		#87	Exclusion reason: 3A) Not target population (not ASD);
Characterizing Accommodations by Parents of Young Children with Autism: A Mixed Methods Analysis	Dai, Y.G.; Carter, A.S.	2022		Journal of Autism and Developmental Disorders				10.1007/s10803-022-05652-6		#405	Exclusion reason: 4) Not target outcomes (adjustment to ASD diagnosis);
From symptom recognition to diagnosis: children with autism in urban India	Daley, Tamara C.	2004	2004 Apr	Social Science & Medicine	58	7	1323-1335			#5543	Exclusion reason: 4) Not target outcomes (adjustment to ASD diagnosis);
Behavioral characteristics of toddlers later identified with an autism diagnosis, ADHD symptoms, or combined autism and ADHD symptoms	Davis, Naomi O.; Lerebours, Reginald; Aiello, Rachel E.; Carpenter, Kimberly L. H.; Compton, Scott; Franz, Lauren; Kollins, Scott H.; Sabatos-DeVito, Maura; Spanos, Marina; Dawson, Geraldine	2025	2025	Journal of Child Psychology and Psychiatry	66	2	214-224			#9259	Exclusion reason: 4) Not target outcomes (adjustment to ASD diagnosis);
Parental Stress and Religious Coping by Mothers of Children With Autism	Davis, Richard F.; Kiang, Lisa	2020	May-20	PSYCHOLOGY OF RELIGION AND SPIRITUALITY	12	2	137-148	10.1037/rel0000183		#3812	Exclusion reason: 4) Not target outcomes (adjustment to ASD diagnosis);
A comparative feasibility study of two parent education and training programmes for autism spectrum disorder in a low-resource South African setting	Dawson-Squibb, J.-J.; de Vries, P.J.	2020		Autism	24	8	2269-2284	10.1177/1362361320942988		#681	Exclusion reason: 4) Not target outcomes (adjustment to ASD diagnosis);
Teleconsultation, a promising technique for psychoeducational programs for parents of children with autism spectrum disorder	de Gaulmyn, A.; Boutteau, M.; Doyen, C.; Rousseau, M.; McKinnon, S.; Bourassa, J.; Cappe, E.	2024	2024	Annales Medico-Psychologiques				10.1016/j.amp.2024.04.005		#7131	Exclusion reason: 1) Not published in English;
An ecological exploration of individual, family, and environmental contributions to parental quality of life in autism	Derguy, C.; Roux, S.; Portex, M.; M'bailara, K.	2018		Psychiatry Research	268		87-93	10.1016/j.psychres.2018.07.006		#958	Exclusion reason: 4) Not target outcomes (adjustment to ASD diagnosis);
Parental Attunement, Insightfulness, and Acceptance of Child Diagnosis in Parents of Children With Autism: Clinical Implications	Di Renzo, M.; Guerriero, V.; Zavattini, G.C.; Petrillo, M.; Racinaro, L.; Bianchi di Castelbianco, F.	2020		Frontiers in Psychology	11			10.3389/fpsyg.2020.01849		#616	Exclusion reason: 3A) Not target population (not ASD);
Living with children diagnosed with autistic spectrum disorder: parental and professional views	Dillenburger, K.; Keenan, M.; Doherty, A.; Byrne, T.; Gallagher, S.	2010		British Journal of Special Education	37	1	13-23	10.1111/j.1467-8578.2010.00455.x		#1755	Exclusion reason: 4) Not target outcomes (adjustment to ASD diagnosis);
Investigation of the relationship between the sense of coherence and the level of depression in mothers of children with autism	Durankus, Ferit; Erdogan, Firat; Durankus, Ramazan; Gulek, Ayse; Bas, Raif Kaan; Albayrak, Yakup; Yilmaz, Kubra	2024	2024 Oct	International Journal of Developmental Neuroscience	84	6	605-610	10.1002/jdn.10359		#6025	Exclusion reason: 4) Not target outcomes (adjustment to ASD diagnosis);
Community views of neurodiversity, models of disability and autism intervention: Mixed methods reveal shared goals and key tensions.	Dwyer, Patrick; Gurba, Ava N; Kapp, Steven K; Kilgallon, Elizabeth; Hersh, Lynnette H; Chang, David S; Rivera, Susan M; Gillespie-Lynch, Kristen	2025	/	Autism : the international journal of research and practice	29	9	2297-2314	https://dx.doi.org/10.1177/13623613241273029	39291753	#10079	Exclusion reason: 4) Not target outcomes (adjustment to ASD diagnosis);
Factors impacting parental quality of life in preschool children on the autism spectrum	Eapen, Valsamma; Islam, Raisa; Azim, Syeda Ishra; Masi, Anne; Klein, Louis; Karlov, Lisa	2024	2024	Journal of Autism and Developmental Disorders	54	3	943-954	10.1007/s10803-022-05848-w		#6413	Exclusion reason: 4) Not target outcomes (adjustment to ASD diagnosis);
Association between parenting resilience and parenting and family adjustment of mothers of children with autism spectrum disorder	Egami, C; Tanaka, M; Shiota, N; Yamashita, Y	2025	2025 JAN 27	INTERNATIONAL JOURNAL OF DEVELOPMENTAL DISABILITIES				10.1080/20473869.2025.2459973		#9742	Exclusion reason: 4) Not target outcomes (adjustment to ASD diagnosis);
Parent stress and coping trajectories in Hispanic and non-Hispanic families of children at risk of autism spectrum disorder	Ej, Hickey; M, Stransky; J, Kuhn; Je, Rosenberg; Hj, Cabral; C, Weitzman; S, Broder-Fingert; E, Feinberg	1694	1694	Autism	25	6	1694-1708	10.1177/13623613211001611		#4570	Exclusion reason: 3A) Not target population (not ASD);
Religiosity, spirituality, and socioemotional functioning in mothers of 1children with autism spectrum disorder	Ekas, N.V.; Whitman, T.L.; Shivers, C.	2009		Journal of Autism and Developmental Disorders	39	5	706-719	10.1007/s10803-008-0673-4		#1723	Exclusion reason: 4) Not target outcomes (adjustment to ASD diagnosis);
Hope, social relations, and depressive symptoms in mothers of children with autism spectrum disorder	Ekas, Naomi V.; Pruitt, Megan M.; McKay, Erin	2016	SEP-OCT 2016	RESEARCH IN AUTISM SPECTRUM DISORDERS	29-30		Aug-18	10.1016/j.rasd.2016.05.006		#3217	Exclusion reason: 4) Not target outcomes (adjustment to ASD diagnosis);
Depression and psychological help-seeking attitude among Turkish mothers of children with autism: problem-focused coping as a mediator	Elemo, Aman Sado; Can, Ecem	2025	2025 Mar	Psychology Health & Medicine	30	3	540-554	10.1080/13548506.2024.2440655		#9432	Exclusion reason: 4) Not target outcomes (adjustment to ASD diagnosis);
Evaluation of a support group for fathers of children with autism spectrum disorder	Elfert, Miriam; Mirenda, Pat	2015	2015	Canadian Journal of Counselling and Psychotherapy	49	2	115-138			#5743	Exclusion reason: 4) Not target outcomes (adjustment to ASD diagnosis);
Parental stress and dyadic adjustment among parents of children with ASD: Moderating effects of dyadic coping and perceived social support	Fallahchai, R.; Fallahi, M.	2022		Research in Developmental Disabilities	123			10.1016/j.ridd.2022.104192		#329	Exclusion reason: 4) Not target outcomes (adjustment to ASD diagnosis);
Self-efficacy as a mediator between involvement in intervention and quality of life in parents of children and adolescents with autism spectrum disorder	Fante, C.; Zagaria, A.; Dioni, B.; Raffin, C.; Capelli, F.; Manari, T.; Lenzo, V.; De Luca Picione, R.; Musetti, A.	2024	2024	Research in Autism Spectrum Disorders	113			10.1016/j.rasd.2024.102351		#6811	Exclusion reason: 4) Not target outcomes (adjustment to ASD diagnosis);
Vicarious futurity, hope, and well-being in parents of children with autism spectrum disorder	Faso, Daniel J.; Neal-Beevers, A. Rebecca; Carlson, Caryn L.	2013	Feb-13	RESEARCH IN AUTISM SPECTRUM DISORDERS	7	2	288-297	10.1016/j.rasd.2012.08.014		#2738	Exclusion reason: 4) Not target outcomes (adjustment to ASD diagnosis);
Efficacy and Implementation of Stress-Reduction Interventions for Underserved Families of Autistic Preschoolers Across In-Person and Virtual Modalities	Fenning, R.M.; Neece, C.L.; Sanner, C.M.; Morrell, H.E.R.	2023	2023	Mindfulness				10.1007/s12671-023-02250-0		#7839	Exclusion reason: 4) Not target outcomes (adjustment to ASD diagnosis);
Efficacy and implementation of stress-reduction interventions for underserved families of autistic preschoolers across in-person and virtual modalities	Fenning, Rachel M.; Neece, Cameron L.; Sanner, Catherine M.; Morrell, Holly E. R.	2024	2024	Mindfulness	15	12	2995-3011			#9329	Exclusion reason: 4) Not target outcomes (adjustment to ASD diagnosis);
Family Functioning and Emotional Aspects of Children with Autism Spectrum Disorder in Southern Brazil	Flenik, T.M.N.; Bara, T.S.; Cordeiro, M.L.	2023		Journal of Autism and Developmental Disorders	53	6	2306-2313	10.1007/s10803-022-05497-z		#44	Exclusion reason: 4) Not target outcomes (adjustment to ASD diagnosis);
A preliminary exploration of different coping strategies used by Korean immigrant parents of autistic children in high versus low family quality of life ratings	Fong, V.C.; Shim, J.; Yoon, A.; Lee, B.S.; Iarocci, G.	2023		Autism	27	5	1307-1319	10.1177/13623613221133961		#35	Exclusion reason: 4b) Not quantitative measurement;
"We are exhausted, worn out, and broken": Understanding the impact of service satisfaction on caregiver well-being	Fong, VC; Mclaughlin, J; Schneider, M	2023	2023 NOV	AUTISM RESEARCH	16	11	2198-2207	10.1002/aur.3024		#8121	Exclusion reason: 4) Not target outcomes (adjustment to ASD diagnosis);
Multilevel approach to gender differences in adaptation in father-mother dyads parenting individuals with Autism Spectrum Disorder	García-López, C.; Sarriá, E.; Pozo, P.	2016		Research in Autism Spectrum Disorders	28		Jul-16	10.1016/j.rasd.2016.04.003		#1256	Exclusion reason: 4) Not target outcomes (adjustment to ASD diagnosis);
Supportive Dyadic Coping and Psychological Adaptation in Couples Parenting Children with Autism Spectrum Disorder: The Role of Relationship Satisfaction	García-López, C.; Sarriá, E.; Pozo, P.; Recio, P.	2016		Journal of Autism and Developmental Disorders	46	11	3434-3447	10.1007/s10803-016-2883-5		#1270	Exclusion reason: 4) Not target outcomes (adjustment to ASD diagnosis);
Parental adjustment, marital relationship, and family function in families of children with autism	Gau, S.S.-F.; Chou, M.-C.; Chiang, H.-L.; Lee, J.-C.; Wong, C.-C.; Chou, W.-J.; Wu, Y.-Y.	2012		Research in Autism Spectrum Disorders	6	1	263-270	10.1016/j.rasd.2011.05.007		#1624	Exclusion reason: 4) Not target outcomes (adjustment to ASD diagnosis);
Coming to understand the child has autism: A process illustrating parents' evolving readiness for engaging in care	Gentles, Stephen J.; Nicholas, David B.; Jack, Susan M.; McKibbon, K. Ann; Szatmari, Peter	2020	2020	Autism	24	2	470-483	10.1177/1362361319874647		#4936	Exclusion reason: 4b) Not quantitative measurement;
Parents of Autistic Children: Some Thoughts about Trauma, Dislocation, and Tragedy	Gombosi, P.G.	1998		Psychoanalytic Study of the Child	53		254-275	10.1080/00797308.1998.11822486		#1946	Exclusion reason: 2c) Review paper;
Dyadic coping and inflammation in the context of chronic stress	Gouin, J.-P.; Scarcello, S.; da Estrela, C.; Paquin, C.; Barker, E.T.	2016		Health Psychology	35	10	1081-1084	10.1037/hea0000395		#1214	Exclusion reason: 4) Not target outcomes (adjustment to ASD diagnosis);
Evaluating the effects of Acceptance and Commitment Training on the overt behavior of parents of children with autism	Gould, E.R.; Tarbox, J.; Coyne, L.	2018		Journal of Contextual Behavioral Science	7		81-88	10.1016/j.jcbs.2017.06.003		#1064	Exclusion reason: 4) Not target outcomes (adjustment to ASD diagnosis);
A group intervention for parents and carers to recognise and understand restricted and repetitive behaviour in autistic children: a multisite RCT.	Grahame, Victoria; Kernohan, Ashleigh; Kharati, Ehsan; Mathias, Ayesha; Butcher, Chrissie; Dixon, Linda; Fletcher-Watson, Sue; Garland, Deborah; Glod, Magdalena; Goodwin, Jane; Heron, Saoirse; Honey, Emma; Le Couteur, Ann; Mackie, Leila; Ogundimu, Emmanuel; Probert, Helen; Riby, Deborah; Rob, Priyanka; Rogan, Leanne; Tavernor, Laura; Vale, Luke; Imogen Webb, Elspeth; Weetman, Christopher; Rodgers…	2025	/	Health technology assessment (Winchester, England)	29	48	Jan-88	https://dx.doi.org/10.3310/WHTU0367	41014350	#10055	Exclusion reason: 4) Not target outcomes (adjustment to ASD diagnosis);
Resilience in families with an autistic child	Greeff, A.P.; Van Der Walt, K.-J.	2010		Education and Training in Autism and Developmental Disabilities	45	3	347-355			#1630	Exclusion reason: 4) Not target outcomes (adjustment to ASD diagnosis);
Predictors of Change in Wellbeing and Mental Health of Parents of Autistic Pre-Schoolers	Green, CC; Smith, J; Bent, CA; Chetcuti, L; Uljarevic, M; Benson, PR; Hudry, K	2024	2024 JUL 26	JOURNAL OF AUTISM AND DEVELOPMENTAL DISORDERS				10.1007/s10803-024-06471-7		#8118	Exclusion reason: 4) Not target outcomes (adjustment to ASD diagnosis);
Using matched groups to explore child behavior problems and maternal well-being in children with down syndrome and autism	Griffith, G.M.; Hastings, R.P.; Nash, S.; Hill, C.	2010		Journal of Autism and Developmental Disorders	40	5	610-619	10.1007/s10803-009-0906-1		#1742	Exclusion reason: 3A) Not target population (not ASD);
Vaccine Hesitancy in the Autism Spectrum Disorder Context: Parental Vaccine Decision-Making and Coping with Stress Strategies	Gulle, Bugra Taygun; Yassibas, Ugur; Sarigedik, Enes	2024	2024 Aug	Journal of Autism & Developmental Disorders	1			10.1007/s10803-024-06508-x		#5935	Exclusion reason: 4) Not target outcomes (adjustment to ASD diagnosis);
Randomized controlled trial of a brief acceptance and commitment training for parents of individuals diagnosed with autism spectrum disorders	Hahs, A.D.; Dixon, M.R.; Paliliunas, D.	2019		Journal of Contextual Behavioral Science	12		154-159	10.1016/j.jcbs.2018.03.002		#990	Exclusion reason: 4) Not target outcomes (adjustment to ASD diagnosis);
Setting Families Up for Success: A Pilot Study of a Toolkit to Enhance the Autism Spectrum Disorder Diagnostic Evaluation Process	Haine-Schlagel, R.; Corsello, C.; Caplan, B.; Gould, H.; Brookman-Frazee, L.	2022		Journal of Autism and Developmental Disorders				10.1007/s10803-022-05601-3		#443	Exclusion reason: 4b) Not quantitative measurement;
Families of children with autism: behaviors of children, community support and coping	Hall, Heather R.	2012	2012	Issues in Comprehensive Pediatric Nursing	35	2	111-132	10.3109/01460862.2012.678263		#5368	Exclusion reason: 4) Not target outcomes (adjustment to ASD diagnosis);
Perceived Social Support, Normalization, and Subjective Well-Being Among Family Members of a Child with Autism Spectrum Disorder	Hamama, Liat	2024	2024 Apr	Journal of Autism & Developmental Disorders	54	4	1468-1481	10.1007/s10803-022-05857-9		#6125	Exclusion reason: 4) Not target outcomes (adjustment to ASD diagnosis);
Caregiver Burden Varies by Sensory Subtypes and Sensory Dimension Scores of Children with Autism	Hand, Brittany N.; Lane, Alison E.; De Boeck, Paul; Basso, D. Michele; Nichols-Larsen, Deborah S.; Darragh, Amy R.	2018	2018	Journal of Autism & Developmental Disorders	48	4	1133-1146	10.1007/s10803-017-3348-1		#5058	Exclusion reason: 4) Not target outcomes (adjustment to ASD diagnosis);
Autism spectrum disorder in Latin American families: Experiences in Chile	Hartmann, Kathrin; Kozikowski, C. Teal; Urbano, Maria R.; Williams, Takeshia V.; Ba, Caroline Luong-Tran; Peterkin, Alexander	2018	2018	Families, Systems, & Health	36	2	169-174	10.1037/fsh0000340		#5026	Exclusion reason: 4) Not target outcomes (adjustment to ASD diagnosis);
Systems analysis of stress and positive perceptions in mothers and fathers of pre-school children with autism	Hastings, R. P.; Kovshoff, H.; Ward, N. J.; Espinosa, F. D.; Brown, T.; Remington, B.	2005	Oct-05	JOURNAL OF AUTISM AND DEVELOPMENTAL DISORDERS	35	5	635-644	10.1007/s10803-005-0007-8		#4091	Exclusion reason: 4) Not target outcomes (adjustment to ASD diagnosis);
Coping strategies in mothers and fathers of preschool and school-age children with autism	Hastings, Richard P.; Kovshoff, Hanna; Brown, Tony; Ward, Nicholas J.; Espinosa, Francesca Degli; Remington, Bob	2005	2005 Oct	Autism	9	4	377-391			#5530	Exclusion reason: 4) Not target outcomes (adjustment to ASD diagnosis);
'I bring her up with love:' Perspectives of caregivers of children with neurodevelopmental delays in western Kenya	Heng, Yi Yan; Nafiseh, Amira; Oyungu, Eren; Ombitsa, Ananda Roselyne; Cherop, Carolyne; McHenry, Megan S.	2023	Jan-23	CHILD CARE HEALTH AND DEVELOPMENT	49	1	201-209	10.1111/cch.13033		#2213	Exclusion reason: 3A) Not target population (not ASD);
Diagnosing autism: Contemporaneous surveys of parent needs and paediatric practice	Hennel, S.; Coates, C.; Symeonides, C.; Gulenc, A.; Smith, L.; Price, A.M.H.; Hiscock, H.	2016		Journal of Paediatrics and Child Health	52	5	506-511	10.1111/jpc.13157		#1210	Exclusion reason: 4) Not target outcomes (adjustment to ASD diagnosis);
Pilot evaluation of the frankfurt social skills training for children and adolescents with autism spectrum disorder	Herbrecht, E.; Poustka, F.; Birnkammer, S.; Duketis, E.; Schlitt, S.; Schmötzer, G.; Bölte, S.	2009		European Child and Adolescent Psychiatry	18	6	327-335	10.1007/s00787-008-0734-4		#1714	Exclusion reason: 4) Not target outcomes (adjustment to ASD diagnosis);
Siblings of children with autism: Predictors of adjustment	Hesse, T.L.; Danko, C.M.; Budd, K.S.	2013		Research in Autism Spectrum Disorders	7	11	1323-1331	10.1016/j.rasd.2013.07.024		#1521	Exclusion reason: 4) Not target outcomes (adjustment to ASD diagnosis);
Parent stress and coping trajectories in Hispanic and non-Hispanic families of children at risk of autism spectrum disorder	Hickey, Emily J.; Stransky, Michelle; Kuhn, Jocelyn; Rosenberg, Jessica E.; Cabral, Howard J.; Weitzman, Carol; Broder-Fingert, Sarabeth; Feinberg, Emily	2021	Aug-21	AUTISM	25	6	1694-1708	10.1177/13623613211001611		#3620	Exclusion reason: 3A) Not target population (not ASD);
Factors associated with functioning style and coping strategies of families with a child with an autism spectrum disorder	Higgins, Daryl J.; Bailey, Susan R.; Pearce, Julian C.	2005	2005 May	Autism	9	2	125-137			#5535	Exclusion reason: 4) Not target outcomes (adjustment to ASD diagnosis);
Adaptation of Parents Raising a Child with ASD: The Role of Positive Perceptions, Coping, Self-efficacy, and Social Support	Higgins, L.; Mannion, A.; Chen, J.L.; Leader, G.	2023		Journal of Autism and Developmental Disorders	53	3	1224-1242	10.1007/s10803-022-05537-8		#47	Exclusion reason: 4) Not target outcomes (adjustment to ASD diagnosis);
Posttraumatic Stress Symptoms in Australian Parents of Autistic Children: Factor Structure of the International Trauma Questionnaire (ITQ) and the Posttraumatic Stress Disorder Checklist for the Diagnostic and Statistical Manual of Mental Disorders, Fifth Edition (PCL-5)	Hinde, K; Hald, GM; Hallford, D; Gilmour, J; Arendt, M; Pavan, S; Austin, D	2025	2025 JUN 23	PSYCHOLOGICAL TRAUMA-THEORY RESEARCH PRACTICE AND POLICY				10.1037/tra0001959		#9852	Exclusion reason: 4) Not target outcomes (adjustment to ASD diagnosis);
Acceptance and Commitment Therapy Group Intervention for Parents of Children with Disabilities (Navigator ACT): An Open Feasibility Trial	Holmberg Bergman, T.; Renhorn, E.; Berg, B.; Lappalainen, P.; Ghaderi, A.; Hirvikoski, T.	2023		Journal of Autism and Developmental Disorders	53	5	1834-1849	10.1007/s10803-022-05490-6		#6	Exclusion reason: 3A) Not target population (not ASD);
Mental Health in Mothers of Autistic Children with a Medical Home: The Potentially Mechanistic Roles of Coping and Social Support	Horan, Madeline R.; Latendresse, Shawn J.; Limbers, Christine A.	2024	2024 Jul	Journal of Autism & Developmental Disorders	54	7	2682-2692	10.1007/s10803-023-05997-6		#6056	Exclusion reason: 4) Not target outcomes (adjustment to ASD diagnosis);
Mind the gap: An intervention to support caregivers with a new autism spectrum disorder diagnosis is feasible and acceptable	Iadarola, S.; Pellecchia, M.; Stahmer, A.; Lee, H.S.; Hauptman, L.; Hassrick, E.M.; Crabbe, S.; Vejnoska, S.; Morgan, E.; Nuske, H.; Luelmo, P.; Friedman, C.; Kasari, C.; Gulsrud, A.; Mandell, D.; Smith, T.	2020		Pilot and Feasibility Studies	6	1		10.1186/s40814-020-00662-6		#638	Exclusion reason: 4) Not target outcomes (adjustment to ASD diagnosis);
Effectiveness of Online Parent Training for Vietnamese Parents of Children witAutism Spectrum Disorders	Inoue, M.; Yamaguchi, H.; Nakatani, K.; Nishimoto, A.; Namiki, K.; Kuroda, S.; Ha, T.T.V.; Thu, D.N.T.	2024	2024	Yonago Acta Medica	67	3	213-224	10.33160/yam.2024.08.008		#6609	Exclusion reason: 3A) Not target population (not ASD);
Quality of Life Among Malaysian Parents with Autism Spectrum Disorder Child: The Double ABCX Model Approach	Ismail, Mohd Fahmi; Safii, Razitasham; Saimon, Rosalia; Rahman, Md Mizanur	2022	2022 Jan	Journal of Autism & Developmental Disorders	52	1	113-123	10.1007/s10803-021-04929-6		#4807	Exclusion reason: 4) Not target outcomes (adjustment to ASD diagnosis);
Examining the Efficacy of a Family Peer Advocate Model for Black and Hispanic Caregivers of Children with Autism Spectrum Disorder	Jamison, J.M.; Fourie, E.; Siper, P.M.; Trelles, M.P.; George-Jones, J.; Buxbaum Grice, A.; Krata, J.; Holl, E.; Shaoul, J.; Hernandez, B.; Mitchell, L.; McKay, M.M.; Buxbaum, J.D.; Kolevzon, A.	2017		Journal of Autism and Developmental Disorders	47	5	1314-1322	10.1007/s10803-017-3045-0		#1191	Exclusion reason: 4) Not target outcomes (adjustment to ASD diagnosis);
Sociodemographic and clinical indicators associated with quality of life among parents of autistic children	John, James Rufus; Lam-Cassettari, Christa; Dissanayake, Cheryl; Eapen, Valsamma	2025	2025 Apr	BMC Pediatrics	25	1	326	10.1186/s12887-025-05682-w		#9436	Exclusion reason: 3A) Not target population (not ASD);
Telehealth sleep intervention for young children with autism: recent findings from a randomized clinical trial	Johnson, C; Barto, L; Alder, M; Rothstein, R; Worley, S	2024	2024	Sleep medicine	115		285‐286	10.1016/j.sleep.2023.11.780		#9671	Exclusion reason: 2b) Full text not accessible;
Feedback from parents and carers attending the 'adjusting to the diagnosis of autism spectrum disorder' workshop	Jones, J.; Milne, J.; Coatham, S.; Wilkinson, A.	2017		Clinical Psychology Forum		292	19-23			#1104	Exclusion reason: 2b) Full text not accessible;
A mindfulness parent well-being course: evaluation of outcomes for parents of children with autism and related disabilities recruited through special schools	Jones, L.; Gold, E.; Totsika, V.; Hastings, R.P.; Jones, M.; Griffiths, A.; Silverton, S.	2018		European Journal of Special Needs Education	33	1	16-30	10.1080/08856257.2017.1297571		#1038	Exclusion reason: 3A) Not target population (not ASD);
Child behavior problems and parental well-being in families of children with autism: The mediating role of mindfulness and acceptance	Jones, L.; Hastings, R.P.; Totsika, V.; Keane, L.; Rhule, N.	2014		American Journal on Intellectual and Developmental Disabilities	119	2	171-185	10.1352/1944-7558-119.2.171		#1468	Exclusion reason: 4) Not target outcomes (adjustment to ASD diagnosis);
Inclusion, Exclusion and Isolation of Autistic People: Community Attitudes and Autistic People’s Experiences	Jones, S.C.; Gordon, C.S.; Akram, M.; Murphy, N.; Sharkie, F.	2022		Journal of Autism and Developmental Disorders	52	3	1131-1142	10.1007/s10803-021-04998-7		#343	Exclusion reason: 3B) Not target population (not caregivers);
The development, feasibility and acceptability of Empower-Autism: a new psychoeducational and psychotherapeutic programme for caregivers of children recently diagnosed with autism	K, Leadbitter; L, Harrison; S, Langhorne; C, Ellis; R, Smallman; A, Pearson; L, Hackett; L, Kroll; A, Dunkerley; H, Beach; J, Gilbert; A, van Gils; T, Hutton; J, Green; P, Bee	2024	2024	Autism						#5839	Exclusion reason: 4) Not target outcomes (adjustment to ASD diagnosis);
A Transdiagnostic Prevention Support Group for Caregivers of Children With Autism Spectrum Disorder: A Case Example	Kangavary, A.; Halliday, E.R.; Durocher, J.; Ehrenreich-May, J.	2023	2023	Clinical Case Studies	22	5	484-500	10.1177/15346501231198889		#7481	Exclusion reason: 4) Not target outcomes (adjustment to ASD diagnosis);
Comparison between mothers and fathers in coping with autistic children: A multivariate model	Kaniel, S.; Siman-Tov, A.	2011		European Journal of Special Needs Education	26	4	479-493	10.1080/08856257.2011.597186		#1626	Exclusion reason: 4) Not target outcomes (adjustment to ASD diagnosis);
Resiliency and the subjective evaluation of health in mothers of children with Asperger's syndrome	Kasprzak, Arleta; Basinska, Malgorzata A.; Lewandowska, Paulina	2013	2013	HEALTH PSYCHOLOGY REPORT	1	1	34-41	10.5114/hpr.2013.40467		#4078	Exclusion reason: 4) Not target outcomes (adjustment to ASD diagnosis);
Efficacy of resilience-based intervention on psychological capital and satisfaction with life among mothers of children with autism spectrum disorders.	Khedr, Mahmoud Abdelwahab; Adly, Basma Abd ElMajid; Hussein, Rasha Mohammed	2025	/	Journal of pediatric nursing	84	jns, 8607529	88-96	https://dx.doi.org/10.1016/j.pedn.2025.05.020	40414173	#10070	Exclusion reason: 4) Not target outcomes (adjustment to ASD diagnosis);
Quality of life among parents of autistic children: questionnaire validation study and multivariate analysis of associated factors	Konowalek, L; Kotowska-Babol, M; Lukasik, J; Remiszewski, P; Wolanczyk, T	2025	2025 JUL 9	FRONTIERS IN PSYCHIATRY	16			10.3389/fpsyt.2025.1554368		#9792	Exclusion reason: 4) Not target outcomes (adjustment to ASD diagnosis);
A Pilot Pre-Post Study of an Internet-Based Sleep Education Program for Parents of Children with Autism Spectrum Disorder and Sleep Disturbance in Japan	Koyama, H; Yamanaka, T; Maegaki, Y; Inoue, M	2025	2025 AUG	YONAGO ACTA MEDICA	68	3	250-261	10.33160/yam.2025.08.013		#9851	Exclusion reason: 4) Not target outcomes (adjustment to ASD diagnosis);
A Virtual Resiliency Intervention for Parents of Children with Autism: A Randomized Pilot Trial	Kuhlthau, K.A.; Luberto, C.M.; Traeger, L.; Millstein, R.A.; Perez, G.K.; Lindly, O.J.; Chad-Friedman, E.; Proszynski, J.; Park, E.R.	2020		Journal of Autism and Developmental Disorders	50	7	2513-2526	10.1007/s10803-019-03976-4		#748	Exclusion reason: 4) Not target outcomes (adjustment to ASD diagnosis);
Emotional availability in the mother-child relationship for families of young children with autism spectrum disorder in Australia: A cross-sectional survey	Kulasinghe, K.; Whittingham, K.; Mitchell, A.E.	2022		Research in Developmental Disabilities	131			10.1016/j.ridd.2022.104365		#187	Exclusion reason: 4) Not target outcomes (adjustment to ASD diagnosis);
Mental health, broad autism phenotype and psychological inflexibility in mothers of young children with autism spectrum disorder in Australia: A cross-sectional survey	Kulasinghe, K.; Whittingham, K.; Mitchell, A.E.	2021		Autism	25	5	1187-1202	10.1177/1362361320984625		#586	Exclusion reason: 4) Not target outcomes (adjustment to ASD diagnosis);
Families With Children Diagnosed With Autism Implications for Counselors	Kurz, Isanely Guerrero	2018	Oct-18	FAMILY JOURNAL	26	4	455-461	10.1177/1066480718796256		#3085	Exclusion reason: 2c) Review paper;
Coping and Well-Being in Parents of Children with Autism Spectrum Disorders (ASD)	Lai, Wei Wei; Goh, Tze Jui; Oei, Tian P. S.; Sung, Min	2015	2015 Aug	Journal of Autism & Developmental Disorders	45	8	2582-2593	10.1007/s10803-015-2430-9		#5231	Exclusion reason: 4) Not target outcomes (adjustment to ASD diagnosis);
The experiences of family caregiver and clinician facilitators implementing a co-delivered acceptance and commitment training (ACT) intervention	Lake, J; Fung, KPL; Steel, L; Magnacca, C; Cardiff, K; Thomson, K; Bobbette, N; Redquest, B; Bailey, S; Lunsky, Y	2024	2024 JUL	JOURNAL OF CONTEXTUAL BEHAVIORAL SCIENCE	33			10.1016/j.jcbs.2024.100780		#8119	Exclusion reason: 4b) Not quantitative measurement;
"The stress can be unbearable, but the good times are like finding gold": A phase one modelling survey to inform the development of a self-help positive reappraisal coping intervention for caregivers of those with autism spectrum disorder	Lancastle, Deborah; Hill, Joanna; Faulkner, Susan; Cousins, Alecia L.	2022	2022	PLoS ONE [Electronic Resource]	17	3	e0264837	10.1371/journal.pone.0264837		#4782	Exclusion reason: 4) Not target outcomes (adjustment to ASD diagnosis);
Predictors of Satisfaction with Life in Parents of Children with Autism Spectrum Disorder	Landon, Jason; Shepherd, Daniel; Goedeke, Sonja	2018	2018	Journal of Autism & Developmental Disorders	48	5	1640-1650	10.1007/s10803-017-3423-7		#5053	Exclusion reason: 4) Not target outcomes (adjustment to ASD diagnosis);
Adaptation and feasibility of the Mandarin version of PEERS for autistic adolescents	Lao, Uchong; Li, Yan; Bai, Wuxia; Wang, Yu; Li, Yongmei; Xie, Yixiang; Huang, Xiaoqian; Zhu, Huilin; Zou, Xiaobing	2024	2024	Journal of Autism and Developmental Disorders	54	9	3387-3399	10.1007/s10803-023-06056-w		#6378	Exclusion reason: 4) Not target outcomes (adjustment to ASD diagnosis);
Adaptation and feasibility of the Mandarin version of PEERS R for autistic adolescents	Lao, Uchong; Li, Yan; Bai, Wuxia; Wang, Yu; Li, Yongmei; Xie, Yixiang; Huang, Xiaoqian; Zhu, Huilin; Zou, Xiaobing	2024	2024	Journal of Autism and Developmental Disorders	54	9	3387-3399			#9334	Exclusion reason: 4) Not target outcomes (adjustment to ASD diagnosis);
Assessment of Acceptability, Usage, and Impact on Caregivers of Children With Autism's Stress and Mindfulness: Multiple-Method Feasibility Study of the 5Minutes4Myself App's Mindfulness Module	Larson, Elizabeth; Mattie, Rebecca L.; Riffkin, Sophia A.	2024	2024 Oct	JMIR Human Factors	1		e54171	10.2196/54171		#5980	Exclusion reason: 4) Not target outcomes (adjustment to ASD diagnosis);
The Autism Family Experience Questionnaire (AFEQ): An Ecologically-Valid, Parent-Nominated Measure of Family Experience, Quality of Life and Prioritised Outcomes for Early Intervention	Leadbitter, Kathy; Aldred, Catherine; McConachie, Helen; Le Couteur, Ann; Kapadia, Dharmi; Charman, Tony; Macdonald, Wendy; Salomone, Erica; Emsley, Richard; Green, Jonathan	2018	Apr-18	JOURNAL OF AUTISM AND DEVELOPMENTAL DISORDERS	48	4	1052-1062	10.1007/s10803-017-3350-7		#3029	Exclusion reason: 4) Not target outcomes (adjustment to ASD diagnosis);
The development, feasibility and acceptability of Empower-Autism: A new psychoeducational and psychotherapeutic programme for caregivers of children recently diagnosed with autism	Leadbitter, Kathy; Harrison, Louisa; Langhorne, Sophie; Ellis, Ceri; Smallman, Richard; Pearson, Amelia; Hackett, Latha; Kroll, Leo; Dunkerley, Alison; Beach, Hilary; Gilbert, June; van Gils, Amy; Hutton, Tessa; Green, Jonathan; Bee, Penny	2025	2025	Autism	29	2	367-381	10.1177/13623613241274566		#9373	Exclusion reason: 4) Not target outcomes (adjustment to ASD diagnosis);
Parents of children with high functioning autism: How well do they cope and adjust?	Lee, G.K.	2009		Journal of Developmental and Physical Disabilities	21	2	93-114	10.1007/s10882-008-9128-2		#1745	Exclusion reason: 4) Not target outcomes (adjustment to ASD diagnosis);
Needs, strain, coping, and mental health among caregivers of individuals with autism spectrum disorder: A moderated mediation analysis	Lee, Gloria K.; Krizova, Katarina; Shivers, Carolyn M.	2019	2019	Autism	23	8	1936-1947	10.1177/1362361319833678		#4975	Exclusion reason: 4) Not target outcomes (adjustment to ASD diagnosis);
Health-Related Quality of Life of Parents of Children With High-Functioning Autism Spectrum Disorders	Lee, Gloria K.; Lopata, Christopher; Volker, Martin A.; Thomeer, Marcus L.; Nida, Robert E.; Toomey, Jennifer A.; Chow, Sabrina Y.; Smerbeck, Audrey M.	2009	Dec-09	FOCUS ON AUTISM AND OTHER DEVELOPMENTAL DISABILITIES	24	4	227-239	10.1177/1088357609347371		#3469	Exclusion reason: 4) Not target outcomes (adjustment to ASD diagnosis);
Factors that affect the physical and mental health of caregivers of school-age children and transitioning young adults with autism spectrum disorder	Lee, Gloria K.; Shivers, Carolyn M.	2019	2019 May	Journal of Applied Research in Intellectual Disabilities	32	3	622-634	10.1111/jar.12556		#4987	Exclusion reason: 4) Not target outcomes (adjustment to ASD diagnosis);
Mobile App-Assisted Parent Training Intervention for Behavioral Problems in Children With Autism Spectrum Disorder: Pilot Randomized Controlled Trial	Lee, JooHyun; Lim, JaeHyun; Kang, Soyeon; Kim, Sujin; Jung, So Yoon; Kim, Sujin; Hong, Soon-Beom; Park, Yu Rang	2024	2024 Oct	JMIR Human Factors	1		e52295	10.2196/52295		#5978	Exclusion reason: 4) Not target outcomes (adjustment to ASD diagnosis);
Emotionally Focused Couple Therapy for Parents Raising a Child with an Autism Spectrum Disorder: A Pilot Study	Lee, Nicholas A.; Furrow, James L.; Bradley, Brent A.	2017	Oct-17	JOURNAL OF MARITAL AND FAMILY THERAPY	43	4	662-673	10.1111/jmft.12225		#2992	Exclusion reason: 4) Not target outcomes (adjustment to ASD diagnosis);
Social support and family quality of life in Chinese families of children with autism spectrum disorder: the mediating role of family cohesion and adaptability	Lei, X.; Kantor, J.	2022		International Journal of Developmental Disabilities	68	4	454-461	10.1080/20473869.2020.1803706		#442	Exclusion reason: 4) Not target outcomes (adjustment to ASD diagnosis);
Study on Family Cohesion and Adaptability of Caregivers of Children with ASD and Its Influencing Factors	Lei, Xianmei; Kantor, Jiri	2020	2020	SOCIAL PSYCHOLOGY AND SOCIETY	11	3	70-85	10.17759/sps.2020110305		#1993	Exclusion reason: 4) Not target outcomes (adjustment to ASD diagnosis);
The creator did not give me more than I can handle: Exploring coping in parents of Black autistic children	Lewis, Ericka M.; Dababnah, Sarah; Hollie, Kelley R.; Kim, Irang; Wang, Yao; Shaia, Wendy E.	2022	2022	Autism	26	8	2015-2025	10.1177/13623613211070865		#4777	Exclusion reason: 4b) Not quantitative measurement;
Psychometric Properties of the Chinese Version of the Psy-Flex Among Parents of Children with Autism Spectrum Disorder	Li, S.N.; Chien, W.T.; Lam, S.K.K.; Chong, Y.Y.; Gloster, A.T.	2024	2024	Journal of Autism and Developmental Disorders				10.1007/s10803-024-06610-0		#7074	Exclusion reason: 4) Not target outcomes (adjustment to ASD diagnosis);
Child Behavioral Problems and Parental Adjustment: Family, Interparental, and Parent-Child Processes as Simultaneous Mediators	Li, XM; Lam, CB; Chung, KKH	2024	2024 APR 25	AMERICAN JOURNAL OF ORTHOPSYCHIATRY				10.1037/ort0000757		#8090	Exclusion reason: 3A) Not target population (not ASD);
Self-compassion, mental health, and parenting: Comparing parents of autistic and non-autistic children	Liang, Kaixin; Lai Lam, Kelly Ka; Huang, Liuyue; Lin, Xiuyun; Wang, Zhiyong; Liu, Honghai; Chi, Peilian	2024	2024 Oct	Autism	1		13623613241286683	10.1177/13623613241286683		#5903	Exclusion reason: 3A) Not target population (not ASD);
Self-compassion, mental health, and parenting: Comparing parents of autistic and non-autistic children	Liang, Kaixin; Lai Lam, Kelly Ka; Huang, Liuyue; Lin, Xiuyun; Wang, Zhiyong; Liu, Honghai; Chi, Peilian	2025	2025	Autism	29	1	53-63	10.1177/13623613241286683		#9453	Exclusion reason: 3A) Not target population (not ASD);
Feeling Good, Feeling Bad: Influences of Maternal Perceptions of the Child and Marital Adjustment on Well-being in Mothers of Children with an Autism Spectrum Disorder	Lickenbrock, Diane M.; Ekas, Naomi V.; Whitman, Thomas L.	2011	Jul-11	JOURNAL OF AUTISM AND DEVELOPMENTAL DISORDERS	41	7	848-858	10.1007/s10803-010-1105-9		#3669	Exclusion reason: 4) Not target outcomes (adjustment to ASD diagnosis);
Parenting stress in autism: Do children's characteristics still count more than stressors related to the COVID-19 pandemic?	Lievore, Rachele; Lanfranchi, Silvia; Mammarella, Irene C.	2024	2024	Current Psychology: A Journal for Diverse Perspectives on Diverse Psychological Issues	43	3	2607-2617	10.1007/s12144-023-04441-3		#6397	Exclusion reason: 4) Not target outcomes (adjustment to ASD diagnosis);
Moderating effect of child's autism spectrum disorder (ASD) diagnosis on benefit finding and negative affect of parents	Lim, Kit Kwan; Chong, Wan Har	2017	2017	American Journal of Orthopsychiatry	87	3	357-364	10.1037/ort0000251		#5105	Exclusion reason: 4) Not target outcomes (adjustment to ASD diagnosis);
The efficacy of wechat-based parenting training on the psychological well-being of mothers with children with autism during the COVID-19 pandemic: Quasi-experimental study	Liu, G.; Wang, S.; Liao, J.; Ou, P.; Huang, L.; Xie, N.; He, Y.; Lin, J.; He, H.-G.; Hu, R.	2021		JMIR Mental Health	8	2		10.2196/23917		#568	Exclusion reason: 4) Not target outcomes (adjustment to ASD diagnosis);
Parenting confidence and social support as predictors of coping strategies in parents of children newly diagnosed with autism spectrum disorder: A cross-sectional study	Liu, Shaofei; Deng, Tao; Chen, Miaoying; Ji, Yan; Dai, Yushen; Zhang, Tao; Zhang, Lifeng	2023	2023 Oct	Journal of Advanced Nursing	79	10	3946-3955	10.1111/jan.15708		#6249	Exclusion reason: 4) Not target outcomes (adjustment to ASD diagnosis);
Psychological Intervention in Parents of Children With Neurodevelopmental Disorders Using a Brief Protocol Based on Acceptance and Commitment Therapy	Lobato, D; Montesinos, F; Polin, E; Flujas-Contreras, JM; Gómez-Becerra, I; Budziszewska, L	2025	2025 SEP 25	JOURNAL OF APPLIED RESEARCH IN INTELLECTUAL DISABILITIES	38	5		10.1111/jar.70131		#9839	Exclusion reason: 3A) Not target population (not ASD);
Using a blended format (videoconference and face to face) to deliver a group psychosocial intervention to parents of autistic children	Lodder, Annemarie; Papadopoulos, Chris; Randhawa, Gurch	2020	Sep-20	INTERNET INTERVENTIONS-THE APPLICATION OF INFORMATION TECHNOLOGY IN MENTAL AND BEHAVIOURAL HEALTH	21		100336	10.1016/j.invent.2020.100336		#3402	Exclusion reason: 4) Not target outcomes (adjustment to ASD diagnosis);
The Impact of Parental Stress among the Qualitof Life of mothers of children with Autism Spectrum Disorder and Down Syndrome	Loux, A.	2023	2023	International Journal of Special Education	38	3	95-106	10.52291/ijse.2023.38.42		#7818	Exclusion reason: 4) Not target outcomes (adjustment to ASD diagnosis);
Social support mediates the relationship between dispositional gratitude and psychological distress in caregivers of autistic children	Lovell, B.; Wetherell, M.A.	2023		Psychology, Health and Medicine				10.1080/13548506.2022.2162939		#135	Exclusion reason: 4) Not target outcomes (adjustment to ASD diagnosis);
Acceptability of a Virtual Mind–Body Intervention for Parents of Children With Autism or Learning Disabilities	Luberto, C.M.; Perez, G.K.; Finkelstein-Fox, L.; Millstein, R.A.; Fell, L.; Chad-Friedman, E.; Park, E.R.; Kuhlthau, K.A.	2021		Global Advances In Health and Medicine	10			10.1177/21649561211047804		#487	Exclusion reason: 4) Not target outcomes (adjustment to ASD diagnosis);
Evaluation of Acceptance and Commitment Therapy (ACT) for Mothers of Children and Youth with Autism SpectrumDisorder	Lunsky, Y.; Fung, K.; Lake, J.; Steel, L.; Bryce, K.	2018		Mindfulness	9	4	1110-1116	10.1007/s12671-017-0846-3		#1082	Exclusion reason: 4) Not target outcomes (adjustment to ASD diagnosis);
The role of coping strategies and self-efficacy as predictors of life satisfaction in a sample of parents of children with autism spectrum disorder	Luque Salas, Barbara; Yanez Rodriguez, Virginia; Tabernero Urbieta, Carmen; Cuadrado, Esther	2017	2017	Psicothema	29	1	55-60	10.7334/psicothema2016.96		#5114	Exclusion reason: 4) Not target outcomes (adjustment to ASD diagnosis);
Coping and social support for parents of children with autism	Luther, Edith H.; Canham, Daryl L.; Young Cureton, Virginia	2005	2005 Feb	Journal of School Nursing	21	1	40-47			#5538	Exclusion reason: 4) Not target outcomes (adjustment to ASD diagnosis);
Parents Taking Action: A Psycho-Educational Intervention for Latino Parents of Children With Autism Spectrum Disorder	Magaña, S.; Lopez, K.; Machalicek, W.	2017		Family Process	56	1	59-74	10.1111/famp.12169		#1134	Exclusion reason: 4) Not target outcomes (adjustment to ASD diagnosis);
Psychological distress and well-being of Latina and non-Latina White mothers of youth and adults with an autism spectrum disorder: cultural attitudes towards coresidence status	Magana, Sandra; Smith, Matthew J.	2006	2006 Jul	American Journal of Orthopsychiatry	76	3	346-357	10.1037/0002-9432.76.3.346		#5509	Exclusion reason: 4) Not target outcomes (adjustment to ASD diagnosis);
Sense of coherence, parenting attitudes and stress among mothers of children with autism in Hong Kong	Mak, W.W.S.; Ho, A.H.Y.; Law, R.W.	2007		Journal of Applied Research in Intellectual Disabilities	20	2	157-167	10.1111/j.1468-3148.2006.00315.x		#1805	Exclusion reason: 3A) Not target population (not ASD);
Who joins support groups among parents of children with autism?	Mandell, D.S.; Salzer, M.S.	2007		Autism	11	2	111-122	10.1177/1362361307077506		#1862	Exclusion reason: 4) Not target outcomes (adjustment to ASD diagnosis);
The Double ABCX Model of Adaptation in Racially Diverse Families with a School-Age Child with Autism	Manning, Margaret M.; Wainwright, Laurel; Bennett, Jillian	2011	Mar-11	JOURNAL OF AUTISM AND DEVELOPMENTAL DISORDERS	41	3	320-331	10.1007/s10803-010-1056-1		#3832	Exclusion reason: 4) Not target outcomes (adjustment to ASD diagnosis);
Brief Parent-Mediated Intervention for Children with Autism Spectrum Disorder: A Feasibility Study from South India	Manohar, H.; Kandasamy, P.; Chandrasekaran, V.; Rajkumar, R.P.	2019		Journal of Autism and Developmental Disorders	49	8	3146-3158	10.1007/s10803-019-04032-x		#900	Exclusion reason: 4) Not target outcomes (adjustment to ASD diagnosis);
Self-forgiveness, Guilt, Shame, and Parental Stress among Parents of Children with Autism Spectrum Disorder	Marcinechová, D.; Záhorcová, L.; Lohazerová, K.	2023		Current Psychology				10.1007/s12144-023-04476-6		#181	Exclusion reason: 4) Not target outcomes (adjustment to ASD diagnosis);
Self-forgiveness, guilt, shame, and parental stress among parents of children with autism spectrum disorder	Marcinechova, Denisa; Zahorcova, Lucia; Lohazerova, Katarina	2024	2024	Current Psychology: A Journal for Diverse Perspectives on Diverse Psychological Issues	43	3	2277-2292			#9331	Exclusion reason: 4) Not target outcomes (adjustment to ASD diagnosis);
The effect of acceptance and commitment therapy for improving psychological well‐being in parents of individuals with autism spectrum disorders: A randomized controlled trial	Marino, F.; Failla, C.; Chilà, P.; Minutoli, R.; Puglisi, A.; Arnao, A.A.; Pignolo, L.; Presti, G.; Pergolizzi, F.; Moderato, P.; Tartarisco, G.; Ruta, L.; Vagni, D.; Cerasa, A.; Pioggia, G.	2021		Brain Sciences	11	7		10.3390/brainsci11070880		#526	Exclusion reason: 4) Not target outcomes (adjustment to ASD diagnosis);
The “mourning instead”: sensory differences and autistics’ social trauma	Marinoudi, S.	2022		Greek Review of Social Research	159		33-56			#338	Exclusion reason: 1) Not published in English;
Empirical evaluation of the association between daily living skills of adults with autism and parental caregiver burden	Marsack-Topolewski, C.N.; Samuel, P.S.; Tarraf, W.	2021		PLoS ONE	16	1-Jan		10.1371/journal.pone.0244844		#631	Exclusion reason: 4) Not target outcomes (adjustment to ASD diagnosis);
Impact of Caregiver Burden on Quality of Life for Parents of Adult Children With Autism Spectrum Disorder	Marsack-Topolewski, Christina N.; Church, Heather L.	2019	2019	American Journal on Intellectual & Developmental Disabilities	124	2	145-156	10.1352/1944-7558-124.2.145		#4977	Exclusion reason: 4) Not target outcomes (adjustment to ASD diagnosis);
Mediating Effects of Social Support on Quality of Life for Parents of Adults with Autism	Marsack, Christina N.; Samuel, Preethy S.	2017	2017	Journal of Autism & Developmental Disorders	47	8	2378-2389	10.1007/s10803-017-3157-6		#5095	Exclusion reason: 4) Not target outcomes (adjustment to ASD diagnosis);
Mixed Methods Analysis of Caregiver Satisfaction With the Early Autism Evaluation Hub System	Martin, Ann Marie; Huskins, Jordan; Paxton, Angela; Nafiseh, Amira; Ciccarelli, Mary R.; Keehn, Brandon; McNally Keehn, Rebecca	2024	2024	Journal of Patient Experience	1		23743735241305531	10.1177/23743735241305531		#9535	Exclusion reason: 3A) Not target population (not ASD);
Pilot randomized controlled trial of MINDful TIME, a novel telehealth mindfulness-based intervention for autistic adolescents and their caregivers	Matthews, Nicole L.; Mitchell, Melissa M.; Honda, Hannah; Malligo, Amanda; Boyd, Summer; Pagni, Broc A.; Braden, B. Blair	2025	2025	Autism	29	7	1864-1882			#9213	Exclusion reason: 4) Not target outcomes (adjustment to ASD diagnosis);
Parent, child, and family outcomes following Acceptance And Commitment Therapy for parents of autistic children: A randomized controlled trial	Maughan, A.L.; Lunsky, Y.; Lake, J.; Mills, J.S.; Fung, K.; Steel, L.; Weiss, J.A.	2023		Autism				10.1177/13623613231172241		#164	Exclusion reason: 4) Not target outcomes (adjustment to ASD diagnosis);
Fathers Raising Children on the Autism Spectrum: Lower Stress and Higher Self-Efficacy Following SMS (Text2dads) Intervention	May, Chris D.; St George, Jennifer M.; Lane, Shelly	2022	Jan-22	JOURNAL OF AUTISM AND DEVELOPMENTAL DISORDERS	52	1	306-315	10.1007/s10803-021-04925-w		#3536	Exclusion reason: 4) Not target outcomes (adjustment to ASD diagnosis);
Modeling Relations among Coparenting Quality, Autism-Specific Parenting Self-Efficacy, and Parenting Stress in Mothers and Fathers of Children with ASD	May, Chris; Fletcher, Richard; Dempsey, Ian; Newman, Louise	2015	APR 3 2015	PARENTING-SCIENCE AND PRACTICE	15	2	119-133	10.1080/15295192.2015.1020145		#2225	Exclusion reason: 4) Not target outcomes (adjustment to ASD diagnosis);
Quality of Life, Coping Styles, Stress Levels, and Time Use in Mothers of Children with Autism Spectrum Disorders: Comparing Single Versus Coupled Households	McAuliffe, T.; Cordier, R.; Vaz, S.; Thomas, Y.; Falkmer, T.	2017		Journal of Autism and Developmental Disorders	47	10	3189-3203	10.1007/s10803-017-3240-z		#1172	Exclusion reason: 4) Not target outcomes (adjustment to ASD diagnosis);
The impact of mutual support on Iranian parents of children with an autism spectrum disorder: a longitudinal study	McConkey, Roy; Samadi, Sayyed Ali	2013	2013 May	Disability & Rehabilitation	35	9	775-784	10.3109/09638288.2012.707744		#5332	Exclusion reason: 4) Not target outcomes (adjustment to ASD diagnosis);
A Pilot Proof-of-Concept Study of Telehealth-Based Trauma-Focused Cognitive Behavioral Therapy for Autistic Youth: Initial Evidence of Efficacy and Acceptability	Mcdonnell, CG; Andrzejewski, T; Batista, SG; Delucia, EA; Dike, J; Breitenfeldt, KE; Tassone, AU	2025	2025 MAR 1	CHILD MALTREATMENT				10.1177/10775595251323215		#9863	Exclusion reason: 4) Not target outcomes (adjustment to ASD diagnosis);
Caregiver stress during the first year after diagnosis of an Autism Spectrum Disorder	McGrew, J.H.; Keyes, M.L.	2014		Research in Autism Spectrum Disorders	8	10	1373-1385	10.1016/j.rasd.2014.07.011		#1478	Exclusion reason: 4) Not target outcomes (adjustment to ASD diagnosis);
Examining the utilisation and usefulness of social support for mothers with young children with autism spectrum disorder	McIntyre, Laura Lee; Brown, Mallory	2018	2018	Journal of Intellectual & Developmental Disability	43	1	93-101	10.3109/13668250.2016.1262534		#5006	Exclusion reason: 4) Not target outcomes (adjustment to ASD diagnosis);
The Family Adjustment Measure: Identifying Stress in Parents of Youth with Autism	McKee, S.L.; Liu, X.; Truong, D.M.; Meinert, A.C.; Daire, A.P.; Mire, S.S.	2020		Journal of Child and Family Studies	29	2	592-604	10.1007/s10826-019-01569-4		#730	Exclusion reason: 4) Not target outcomes (adjustment to ASD diagnosis);
SAFE, a new therapeutic intervention for families of children with autism: A randomised controlled feasibility trial	McKenzie, R.; Dallos, R.; Stedmon, J.; Hancocks, H.; Vickery, P.J.; Barton, A.; Vassallo, T.; Myhill, C.; Chynoweth, J.; Ewings, P.	2020		BMJ Open	10	12		10.1136/bmjopen-2020-038411		#611	Exclusion reason: 4) Not target outcomes (adjustment to ASD diagnosis);
Predicting Internalizing and Externalizing Symptoms in Children with ASD: Evaluation of a Contextual Model of Parental Factors	McRae, E.M.; Stoppelbein, L.; O’Kelley, S.E.; Fite, P.; Greening, L.	2018		Journal of Autism and Developmental Disorders	48	4	1261-1271	10.1007/s10803-017-3368-x		#1032	Exclusion reason: 4) Not target outcomes (adjustment to ASD diagnosis);
Stress and family quality of life in parents of children with autism spectrum disorder: Parent gender and the double ABCX model	McStay, Rebecca L.; Trembath, David; Dissanayake, Cheryl	2014	2014	Journal of Autism and Developmental Disorders	44	12	3101-3118	10.1007/s10803-014-2178-7		#5757	Exclusion reason: 4) Not target outcomes (adjustment to ASD diagnosis);
Family adaptation among parents of children on the autism spectrum without a comorbid intellectual disability: A test of the Double ABCX model	Meleady, Jane; Nearchou, Finiki; Bramham, Jessica; Carr, Alan	2020	Oct-20	RESEARCH IN AUTISM SPECTRUM DISORDERS	78		101637	10.1016/j.rasd.2020.101637		#2358	Exclusion reason: 4) Not target outcomes (adjustment to ASD diagnosis);
Association Between Neighborhood Support and Family Resilience in Households with Autistic Children	Menezes, Michelle; Soland, Jim; Mazurek, Micah O. O.	2023	2023 MAR 16	JOURNAL OF AUTISM AND DEVELOPMENTAL DISORDERS				10.1007/s10803-023-05951-6		#3067	Exclusion reason: 4) Not target outcomes (adjustment to ASD diagnosis);
Exploring the profiles of children with autism spectrum disorder: association with family factors	Mira, Á.; Berenguer, C.; Roselló, B.; Baixauli, I.; Miranda, A.	2022		International Journal of Developmental Disabilities	68	1	14-24	10.1080/20473869.2019.1679459		#465	Exclusion reason: 4) Not target outcomes (adjustment to ASD diagnosis);
Parent-to-Parent support perception and Parent-Child relationship in parents of children with special Needs: The mediating role of quality of life	Miray Sümer Dodur, H.; Çalişkan, B.	2024	2024	Children and Youth Services Review	166			10.1016/j.childyouth.2024.107925		#6429	Exclusion reason: 4) Not target outcomes (adjustment to ASD diagnosis);
Stress profiles for mothers and fathers of children with autism	Moes, D.; Koegel, R. L.; Schreibman, L.; Loos, L. M.	1992	1992 Dec	Psychological Reports	1	3 Pt 2	1272-1274			#5568	Exclusion reason: 4) Not target outcomes (adjustment to ASD diagnosis);
Psychological functioning and coping among mothers of children with autism: A population-based study	Montes, G.; Halterman, J.S.	2007		Pediatrics	119	5	e1040-e1046	10.1542/peds.2006-2819		#1879	Exclusion reason: 4) Not target outcomes (adjustment to ASD diagnosis);
Positive Family Intervention for Children with ASD: Impact on Parents' Cognitions and Stress	Mueller, Robert; Moskowitz, Lauren J.	2020	Dec-20	JOURNAL OF CHILD AND FAMILY STUDIES	29	12	3536-3551	10.1007/s10826-020-01830-1		#2234	Exclusion reason: 4) Not target outcomes (adjustment to ASD diagnosis);
Parental quality of life, child adjustment and adult attachment in parents of children and adolescents with Autism Spectrum Disorder	Musetti, A.; Zagaria, A.; Pezzi, M.; Fante, C.; Dioni, B.; Raffin, C.; Manari, T.; Lenzo, V.; De Luca Picione, R.	2024	2024	Research in Developmental Disabilities	146			10.1016/j.ridd.2024.104684		#6894	Exclusion reason: 4) Not target outcomes (adjustment to ASD diagnosis);
Development and Validation of the Participation Questionnaire for Preschoolers with Autism Spectrum Disorder: Structural Validity, Internal Consistency, and Construct Validity	Nakamura, T; Nagayama, H; Sasada, S	2024	2024 NOV 1	PHYSICAL & OCCUPATIONAL THERAPY IN PEDIATRICS				10.1080/01942638.2024.2421856		#8046	Exclusion reason: 4) Not target outcomes (adjustment to ASD diagnosis);
Self-Compassion and Well-Being in Parents of Children with Autism	Neff, K.D.; Faso, D.J.	2015		Mindfulness	6	4	938-947	10.1007/s12671-014-0359-2		#1317	Exclusion reason: 4) Not target outcomes (adjustment to ASD diagnosis);
Exploring the Variables of the Psychological Well-Being of Mothers of Children with Autism Spectrum Disorder Through Self-Compassion and Psychological Hardiness	Nemati, Shahrooz; Shojaeian, Nazila; Bardel, Mohammad; Deetjen-Ruiz, Rukiya; Khani, Zahra; McHugh, Louise	2024	2024 Oct	Journal of Autism & Developmental Disorders	54	10	3739-3744	10.1007/s10803-023-06077-5		#6021	Exclusion reason: 4) Not target outcomes (adjustment to ASD diagnosis);
Autism Spectrum Disorder: The Parental Experience	Neupane, Kunta Gautam	2020	2020 Feb	Journal of Psychosocial Nursing & Mental Health Services	58	2	14-19	10.3928/02793695-20191022-02		#4930	Exclusion reason: 2c) Review paper;
Effects of an acceptance and commitment-based parenting program for parents of children with autism spectrum disorder on parenting stress and other parent and children health outcomes: A pilot randomized controlled trial	Ni, Li Si; Wai Tong, Chien; Kam Ki Stanley, Lam	2025	2025	Autism	29	6	1524-1539	10.1177/13623613241311323		#9366	Exclusion reason: 4) Not target outcomes (adjustment to ASD diagnosis);
Caregiver strain and its predictors among parents of autistic children: a cross-sectional study	Nighat, A.; Ahmer, Z.; Ovais, M.; Athar, F.B.; Baig, L.A.	2024	2024	Journal of Child and Adolescent Mental Health	34	1-Mar	70-82	10.2989/17280583.2023.2279637		#7192	Exclusion reason: 4) Not target outcomes (adjustment to ASD diagnosis);
Coping Strategies in mothers of children with autism spectrum disorder and their relation to maternal stress and depression	Ntre, V.; Papanikolaou, Κ.; Amanaki, E.; Triantafyllou, K.; Tzavara, C.; Kolaitis, G.	2022		Psychiatrike = Psychiatriki	33	3	210-218	10.22365/jpsych.2022.068		#259	Exclusion reason: 4) Not target outcomes (adjustment to ASD diagnosis);
The effects of coping style, social support, and behavioral problems on the well-being of mothers of children with Autism Spectrum Disorders in Lebanon	Obeid, Rita; Daou, Nidal	2015	Feb-15	RESEARCH IN AUTISM SPECTRUM DISORDERS	10		59-70	10.1016/j.rasd.2014.11.003		#3134	Exclusion reason: 4) Not target outcomes (adjustment to ASD diagnosis);
Are a Child's Autistic Traits, Behavioural Difficulties, Prosocial Behaviour and Temperament Predictors of Parental Self-Efficacy and Satisfaction? A Study on Parents of Autistic and Neurotypical Children Aged 7-11 Years	Omelanczuk, I; Pisula, E	2024	2024 AUG 28	JOURNAL OF AUTISM AND DEVELOPMENTAL DISORDERS				10.1007/s10803-024-06517-w		#8085	Exclusion reason: 4) Not target outcomes (adjustment to ASD diagnosis);
Targeting intolerance of uncertainty in young children diagnosed with autism: A randomized controlled trial of a parent-mediated group intervention	Ong, CSY; Rodgers, J; Cooper, MN; Dempsey, Z; Eaton, R; Haines, K; Kuzminski, R; Magiati, I; Maybery, MT; Uljarevic, M; Wray, J; Whitehouse, AJO; Alvares, GA	2025	2025 JUN 26	JCPP ADVANCES				10.1002/jcv2.70027		#9831	Exclusion reason: 4) Not target outcomes (adjustment to ASD diagnosis);
Cognitive behavior therapy for autistic adolescents, awareness and care for my autistic traits program: A multicenter randomized controlled trial	Oshima, Fumiyo; Mandy, William; Seto, Mikuko; Hongo, Minako; Tsuchiyagaito, Aki; Hirano, Yoshiyuki; Sutoh, Chihiro; Guan, Siqing; Nitta, Yusuke; Ozawa, Yoshihito; Kawasaki, Yohei; Ohtani, Toshiyuki; Masuya, Jiro; Takahashi, Noriko; Sato, Noriyuki; Nakamura, Shizuka; Nakagawa, Akiko; Shimizu, Eiji	2023	2023	BMC Psychiatry	23	1		10.1186/s12888-023-05075-2		#6404	Exclusion reason: 4) Not target outcomes (adjustment to ASD diagnosis);
Launching! To adulthood: An updated group therapy program for young adults with neurodevelopmental differences transitioning to adulthood	Pagan, Antonio F.; Loveland, Katherine A.	2025	2025	Advances in Neurodevelopmental Disorders	9	1	115-129			#9285	Exclusion reason: 4) Not target outcomes (adjustment to ASD diagnosis);
Adjustment in mothers of children with Asperger syndrome: An application of the double ABCX model of family adjustment	Pakenham, K. I.; Samios, C.; Sofronoff, K.	2005	May-05	AUTISM	9	2	191-212	10.1177/1362361305049033		#3530	Exclusion reason: 4) Not target outcomes (adjustment to ASD diagnosis);
Spirituality to build resilience in primary caregiver parents of children with autism spectrum disorders: a cross-country experiment	Pandya, S.P.	2018		International Journal of Developmental Disabilities	64	1	53-64	10.1080/20473869.2016.1222722		#1019	Exclusion reason: 4) Not target outcomes (adjustment to ASD diagnosis);
Effects of Cannabidiol on Social Relating, Anxiety, and Parental Stress in Autistic Children: a Randomised Controlled Crossover Trial	Parrella, N-F; Hill, AT; Enticott, PG; Botha, T; Catchlove, S; Downey, L; Ford, TC	2024	2024	medRxiv: the preprint server for health sciences				10.1101/2024.06.19.24309024		#9641	Exclusion reason: 2) Grey literature;
Growing up with autism: challenges and opportunities of parenting young adult children with autism spectrum disorders	Parsi, Kayhan; Elster, Nanette	2012	2012	Narrative Inquiry in Bioethics	2	3	207-211	10.1353/nib.2012.0058		#5351	Exclusion reason: 2c) Review paper;
Psychological mindedness as a mediator in the relationship between dysfunctional coping styles and depressive symptoms in�caregivers�of children with�autism spectrum disorder	Ping Pang, Nicholas Tze; Masiran, Ruziana; Tan, Kit-Aun; Kassim, Aminah	2020	2020 Jul	Perspectives in Psychiatric Care	56	3	649-656	10.1111/ppc.12481		#4919	Exclusion reason: 4) Not target outcomes (adjustment to ASD diagnosis);
Cross-cultural adaptation and validation of the Autism Family Experience Questionnaire to an Indian context	Pinto, C.F.; Lakshmi, V.R.; Tiwari, S.	2023	2023	International Journal of Developmental Disabilities				10.1080/20473869.2023.2280808		#7872	Exclusion reason: 4) Not target outcomes (adjustment to ASD diagnosis);
Cross-cultural adaptation and validation of the Autism Family Experience Questionnaire to an Indian context.	Pinto, Calida Frieda; Lakshmi, Vani R; Tiwari, Shivani	2025	/	International journal of developmental disabilities	71	5	694-702	https://dx.doi.org/10.1080/20473869.2023.2280808	40687531	#10046	Exclusion reason: 4) Not target outcomes (adjustment to ASD diagnosis);
Empowerment in Polish fathers of children with autism and Down syndrome: the role of social support and coping with stress - a preliminary report	Pisula, E.; Banasiak, A.	2020	2020	Journal of Intellectual Disability Research	64	6	434-441	10.1111/jir.12681		#4939	Exclusion reason: 4) Not target outcomes (adjustment to ASD diagnosis);
Sense of coherence and coping with stress among mothers and fathers of children with autism	Pisula, E.; Kossakowska, Z.	2010		Journal of Autism and Developmental Disorders	40	12	1485-1494	10.1007/s10803-010-1001-3		#1686	Exclusion reason: 4) Not target outcomes (adjustment to ASD diagnosis);
Family functioning, parenting stress and quality of life in mothers and fathers of Polish children with high functioning autism or Asperger syndrome	Pisula, Ewa; Porebowicz-Dorsmann, Anna	2017	OCT 16 2017	PLoS ONE	12	10	e0186536	10.1371/journal.pone.0186536		#2661	Exclusion reason: 4) Not target outcomes (adjustment to ASD diagnosis);
Parent adjustment and family stress as factors in behavioral parent training for young autistic children	Plienis, A.J.; Robbins, F.R.; Dunlap, G.	1988		Journal of the Multihandicapped Person	1	1	31-52	10.1007/BF01110554		#1958	Exclusion reason: 4) Not target outcomes (adjustment to ASD diagnosis);
Quality of life of mothers of children with autism spectrum disorder attending special classes in primary or secondary education	Poirier, N.; Belzil, A.; Cappe, É.	2018		Journal de Therapie Comportementale et Cognitive	28	3	141-151	10.1016/j.jtcc.2018.06.006		#940	Exclusion reason: 1) Not published in English;
Economic impacts of the COVID-19 pandemic on families of children with autism and other developmental disabilities	Pokoski, Olivia M.; Crain, Hayley; DiGuiseppi, Carolyn; Furnier, Sarah M.; Moody, Eric J.; Nadler, Cy; Pazol, Karen; Sanders, Jessica; Wiggins, Lisa D.; Durkin, Maureen S.	2024	2024	Frontiers in psychiatry Frontiers Research Foundation	1		1342504	10.3389/fpsyt.2024.1342504		#5959	Exclusion reason: 4) Not target outcomes (adjustment to ASD diagnosis);
Music therapy for children and adolescents with behavioural and emotional problems: a randomised controlled trial	Porter, S.; McConnell, T.; McLaughlin, K.; Lynn, F.; Cardwell, C.; Braiden, H.-J.; Boylan, J.; Holmes, V.; Rogan, S.; Clinician, L.; Diamond, K.; Allen, J.; Reilly, C.; Davidson, F.; McDowell, C.; Boyd, R.; Oldfield, A.; Mullowney, M.; Downes, C.; Jack, K.; Cresswell, M.; Wilson, J.; Gardner, C.; Patterson, F.; Gboloo-Teye, D.; McClatchey, L.; Gribbon, M.; Kamat, M.; Kehoe, A.; Slack, T.; Welsh, …	2017		Journal of Child Psychology and Psychiatry and Allied Disciplines	58	5	586-594	10.1111/jcpp.12656		#1146	Exclusion reason: 4) Not target outcomes (adjustment to ASD diagnosis);
Still stressed but feeling better: Well-being in autism spectrum disorder families as children become adults	Pozo, P.; Sarriá, E.	2015		Autism	19	7	805-813	10.1177/1362361315583191		#1366	Exclusion reason: 4) Not target outcomes (adjustment to ASD diagnosis);
Prediction of stress in mothers of children with autism spectrum disorders	Pozo, P.; Sarriá, E.	2014		Spanish Journal of Psychology	17	2		10.1017/sjp.2014.6		#1435	Exclusion reason: 4) Not target outcomes (adjustment to ASD diagnosis);
Family quality of life and psychological well-being in parents of children with autism spectrum disorders: a double ABCX model	Pozo, P.; Sarria, E.; Brioso, A.	2014	2014 May	Journal of Intellectual Disability Research	58	5	442-458	10.1111/jir.12042		#5302	Exclusion reason: 4) Not target outcomes (adjustment to ASD diagnosis);
Use and Benefit of Dyadic Coping for Couple Relationship Satisfaction in Parents of Children with Autism	Putney, Jennifer M.; Greenlee, Jessica L.; Hartley, Sigan L.	2021	2021	Family Process	60	4	1331-1346	10.1111/famp.12617		#4867	Exclusion reason: 4) Not target outcomes (adjustment to ASD diagnosis);
Effectiveness of on-line and off-line Acceptance and Commitment Therapy in developing psychological flexibility, self-compassion and ego-resiliency in parents of children with autism spectrum disorder	Pyszkowska, A.; Górnik-Durose, M.E.	2023	2023	Polish Psychological Bulletin	54	2	156-167	10.24425/ppb.2023.146587		#7896	Exclusion reason: 4) Not target outcomes (adjustment to ASD diagnosis);
Self-stigma and cognitive fusion in parents of children with autism spectrum disorder. The moderating role of self-compassion	Pyszkowska, A.; Roznawski, K.; Farny, Z.	2021		PeerJ	9			10.7717/peerj.12591		#438	Exclusion reason: 4) Not target outcomes (adjustment to ASD diagnosis);
A parent-to-parent approach to strengthening family relationships after a child is diagnosed with autism spectrum disorder	R, Hock; N, Nelson; A, Shacklock; M, Yingling	2016	2016	Journal of intellectual disability research	60	7-Aug				#4536	Exclusion reason: 2) Grey literature;
Fostering resilience among couples coparenting a young child with autism: An evaluation of Together We Are Stronger	Raffaele Mendez, Linda M.; Berkman, Karen; Lam, Gary Yu Hin; Dawkins, Charisse	2019	2019	American Journal of Family Therapy	47	3	165-182	10.1080/01926187.2019.1624225		#5698	Exclusion reason: 4) Not target outcomes (adjustment to ASD diagnosis);
The effect of Acceptance and Commitment Therapy on sense of guilt, self-blame, and depression in mothers of individuals with autism spectrum disorders	Rashidi-Fard, Hadi; Foulad-Vanda, Sona; Bahremand-Nia, Negar; Sadat-Vajedi, Shokooh; Jalili-Moghadam, Hamid	2024	2024	International Journal of Behavioral Sciences	18	2	76-82			#9205	Exclusion reason: 4) Not target outcomes (adjustment to ASD diagnosis);
Determining the relationship between over-care burden and coping styles, and resilience in mothers of children with autism spectrum disorder	Rasoulpoor, S.; Salari, N.; Shiani, A.; Khaledi-Paveh, B.; Mohammadi, M.	2023		Italian Journal of Pediatrics	49	1		10.1186/s13052-023-01465-0		#29	Exclusion reason: 4) Not target outcomes (adjustment to ASD diagnosis);
Changes in mothers’ and fathers’ stress level, mental health and coping strategies during the 3 years following ASD diagnosis	Rattaz, C.; Loubersac, J.; Michelon, C.; Picot, M.-C.; Baghdadli, A.	2023		Research in Developmental Disabilities	137			10.1016/j.ridd.2023.104497		#100	Exclusion reason: 4) Not target outcomes (adjustment to ASD diagnosis);
Effectiveness of mindfulness-based interventions on quality of life and positive reappraisal coping among parents of children with autism spectrum disorder	Rayan, A.; Ahmad, M.	2016		Research in Developmental Disabilities	55		185-196	10.1016/j.ridd.2016.04.002		#1246	Exclusion reason: 4) Not target outcomes (adjustment to ASD diagnosis);
Psychological Distress in Jordanian Parents of Children with Autism Spectrum Disorder: The Role of Positive Reappraisal Coping	Rayan, Ahmad; Ahmad, Muayyad	2017	2017 Feb	Archives of Psychiatric Nursing	31	1	38-42	10.1016/j.apnu.2016.07.017		#5115	Exclusion reason: 4) Not target outcomes (adjustment to ASD diagnosis);
Child behaviour problems moderate effectiveness of coping strategies except for reframing for mothers of children with ASD	Reed, P.	2020		Research in Autism Spectrum Disorders	76			10.1016/j.rasd.2020.101589		#604	Exclusion reason: 4) Not target outcomes (adjustment to ASD diagnosis);
“Set in Stone” or “Ray of Hope”: Parents’ Beliefs About Cause and Prognosis After Genomic Testing of Children Diagnosed with ASD	Reiff, M.; Bugos, E.; Giarelli, E.; Bernhardt, B.A.; Spinner, N.B.; Sankar, P.L.; Mulchandani, S.	2017		Journal of Autism and Developmental Disorders	47	5	1453-1463	10.1007/s10803-017-3067-7		#1142	Exclusion reason: 4b) Not quantitative measurement;
Satisfaction with formal support and education for children with autism spectrum disorder: The voices of the parents	Renty, J.; Roeyers, H.	2006		Child: Care, Health and Development	32	3	371-385	10.1111/j.1365-2214.2006.00584.x		#1832	Exclusion reason: 4) Not target outcomes (adjustment to ASD diagnosis);
Determining the effectiveness of a modulated parenting skills program on reducing autistic symptoms in children and improvement of parental adjustment	Rezaee, H.; Younesi, D.; Farahbod, M.; Ranjbar, M.	2018		Iranian Rehabilitation Journal	16	1	35-44	10.29252/nrip.irj.16.1.35		#1079	Exclusion reason: 4) Not target outcomes (adjustment to ASD diagnosis);
Brief transition-focused education for families of autistic youth: preliminary mixed-methods investigation	Rispoli, Kristin M.; Curtiss, Sarah L.; Naguib, Suzi	2024	2024 Jul	Disability & Rehabilitation	1		1-Sep	10.1080/09638288.2024.2365415		#5948	Exclusion reason: 4) Not target outcomes (adjustment to ASD diagnosis);
Brief transition-focused education for families of autistic youth: Preliminary mixed-methods investigation	Rispoli, Kristin M.; Curtiss, Sarah L.; Naguib, Suzi	2025	2025	Disability and Rehabilitation: An International, Multidisciplinary Journal	47	5	1176-1184			#9253	Exclusion reason: 4) Not target outcomes (adjustment to ASD diagnosis);
The Diagnostic Period for Autism: Risk and Protective Factors for Family Quality of Life in Early Childhood	Rivard, Melina; Morin, Diane; Coulombe, Patrick; Morin, Marjorie; Mello, Catherine	2023	2023 Oct	Journal of Autism & Developmental Disorders	53	10	3755-3769	10.1007/s10803-022-05686-w		#6317	Exclusion reason: 3A) Not target population (not ASD);
Resilience in Families of Children With Autism and Sleep Problems Using Mixed Methods	Roberts, Cristine A.; Hunter, Jennifer; Cheng, An-Lin	2017	2017 Nov	Journal of Pediatric Nursing	1		e2-e9	10.1016/j.pedn.2017.08.030		#5079	Exclusion reason: 4) Not target outcomes (adjustment to ASD diagnosis);
Psychosocial adaptation of fathers of children with autism, Down syndrome, and normal development	Rodrigue, J. R.; Morgan, S. B.; Geffken, G. R.	1992	1992 Jun	Journal of Autism & Developmental Disorders	22	2	249-263			#5569	Exclusion reason: 4) Not target outcomes (adjustment to ASD diagnosis);
Fathers of children with autism spectrum disorder: Their perceptions of paternal role a predictor of caregiving satisfaction, self-efficacy and burden	Rudelli, N.; Straccia, C.; Petitpierre, G.	2021		Research in Autism Spectrum Disorders	83			10.1016/j.rasd.2021.101744		#549	Exclusion reason: 4) Not target outcomes (adjustment to ASD diagnosis);
Single Session Psychology Clinic for Parents of Children with Autism Spectrum Disorder: A Feasibility Study	Ryan, C.; O’Connor, S.	2017		Journal of Child and Family Studies	26	6	1614-1621	10.1007/s10826-017-0681-0		#1168	Exclusion reason: 4) Not target outcomes (adjustment to ASD diagnosis);
Pilot of an Online Spanish-Language Support Group for Caregivers of Neurodivergent Children	Safer-Lichtenstein, J; Galicia, M; Umana, I; Galan-Torres, M	2025	2025 JUN 20	HISPANIC JOURNAL OF BEHAVIORAL SCIENCES				10.1177/07399863251345949		#9876	Exclusion reason: 3A) Not target population (not ASD);
Quality of life of primary caregivers of autistic children: Structural equation modeling	Salami, Salma; Alhalal, Eman	2025	2025 Jan-Feb	Journal of Pediatric Nursing	1		e58-e66	10.1016/j.pedn.2024.10.042		#9440	Exclusion reason: 4) Not target outcomes (adjustment to ASD diagnosis);
Pilot Randomized Controlled Trial of the WHO Caregiver Skills Training in Public Health Services in Italy	Salomone, E.; Settanni, M.; McConachie, H.; Suma, K.; Ferrara, F.; Foletti, G.; Salandin, A.; Brown, F.L.; Pacione, L.; Shire, S.; Servili, C.; Adamson, L.B.	2022		Journal of Autism and Developmental Disorders	52	10	4286-4300	10.1007/s10803-021-05297-x		#296	Exclusion reason: 4) Not target outcomes (adjustment to ASD diagnosis);
Parental beliefs and feelings about autism spectrum disorder in Iran	Samadi, S.A.	2020		International Journal of Environmental Research and Public Health	17	3		10.3390/ijerph17030828		#702	Exclusion reason: 4b) Not quantitative measurement;
Enhancing parental well-being and coping through a family-centred short course for Iranian parents of children with an autism spectrum disorder	Samadi, Sayyed Ali; McConkey, Roy; Kelly, Greg	2013	2013 Jan	Autism	17	1	27-43	10.1177/1362361311435156		#5336	Exclusion reason: 4) Not target outcomes (adjustment to ASD diagnosis);
Family stress and adjustment as perceived by parents of children with autism or down syndrome: Implications for intervention	Sanders, J.L.; Morgan, S.B.	1997		Child and Family Behavior Therapy	19	4	15-32	10.1300/J019v19n04_02		#1936	Exclusion reason: 4) Not target outcomes (adjustment to ASD diagnosis);
Marital satisfaction and attribution style in parents of children with Autism Spectrum Disorder, Down Syndrome and non-disabled children	Santamaria, F.; Cuzzocrea, F.; Gugliandolo, M.C.; Larcan, R.	2012		Life Span and Disability	15	1	19-37			#1648	Exclusion reason: 4) Not target outcomes (adjustment to ASD diagnosis);
"Maybe at birth there was an injury": Drivers and implications of caretaker explanatory models of autistic characteristics in Kerala, India	Sarrett, Jennifer C.	2015	2015	Culture, Medicine, and Psychiatry: An International Journal of Cross-Cultural Health Research	39	1	62-74	10.1007/s11013-015-9440-0		#5744	Exclusion reason: 3A) Not target population (not ASD);
Supporting caregivers of children with developmental disabilities: Findings from a brief caregiver well-being programme in South Africa	Schlebusch, Liezl; Chambers, Nola; Rosenstein, David; Erasmus, Petro; de Vries, Petrus J.	2024	2024	Autism	28	1	199-214	10.1177/13623613221133182		#6081	Exclusion reason: 3A) Not target population (not ASD);
Positive and negative cognitive appraisal of the impact of children with autism spectrum disorder on the family	Schlebusch, Liezl; Dada, Shakila	2018	Jul-18	RESEARCH IN AUTISM SPECTRUM DISORDERS	51		86-93	10.1016/j.rasd.2018.04.005		#2915	Exclusion reason: 4) Not target outcomes (adjustment to ASD diagnosis);
Resilience Intervention for Parents of Children with Autism: Findings from a Randomized Controlled Trial of the AMOR Method	Schwartzman, J.M.; Millan, M.E.; Uljarevic, M.; Gengoux, G.W.	2022		Journal of Autism and Developmental Disorders	52	2	738-757	10.1007/s10803-021-04977-y		#398	Exclusion reason: 4) Not target outcomes (adjustment to ASD diagnosis);
Predictors of self-reported resilience in parents of autistic children	Schwartzman, Jessica M.; Millan, Maria Estefania; Gengoux, Grace W.	2022	Jun-22	RESEARCH IN AUTISM SPECTRUM DISORDERS	94		101954	10.1016/j.rasd.2022.101954		#3409	Exclusion reason: 4) Not target outcomes (adjustment to ASD diagnosis);
Telehealth group parent training for children with autism spectrum disorder and behavioral difficulties: feasibility, acceptability and preliminary efficacy	Setien-Ramos, I; Alonzo-Castillo, T; García-Martínez, A; Lugo-Marín, J; Martínez-Ramírez, M; Ramos-Quiroga, JA; Gisbert-Gustemps, L	2025	2025 OCT	EUROPEAN JOURNAL OF PSYCHIATRY	39	4		10.1016/j.ejpsy.2025.100319		#9745	Exclusion reason: 4) Not target outcomes (adjustment to ASD diagnosis);
The psychological and physical health of fathers of children with Autism Spectrum Disorder compared to fathers of children with long-term disabilities and fathers of children without disabilities	Seymour, Monique; Giallo, Rebecca; Wood, Catherine E.	2017	2017 Oct	Research in Developmental Disabilities	1		Aug-17	10.1016/j.ridd.2017.07.018		#5085	Exclusion reason: 4) Not target outcomes (adjustment to ASD diagnosis);
Fatigue, stress and coping in mothers of children with an autism spectrum disorder	Seymour, Monique; Wood, Catherine; Giallo, Rebecca; Jellett, Rachel	2013	2013 Jul	Journal of Autism & Developmental Disorders	43	7	1547-1554	10.1007/s10803-012-1701-y		#5331	Exclusion reason: 4) Not target outcomes (adjustment to ASD diagnosis);
A Personal Construct Approach to Understanding Stress in Mothers of Children Diagnosed with Autism Spectrum Disorders	Sharma, S.; Winter, D.; McCarthy, M.	2013		Journal of Constructivist Psychology	26	1	50-61	10.1080/10720537.2013.732534		#1541	Exclusion reason: 4) Not target outcomes (adjustment to ASD diagnosis);
Coping and care-related stress in parents of a child with autism spectrum disorder	Shepherd, Daniel; Landon, Jason; Taylor, Steve; Goedeke, Sonja	2018	2018	Anxiety, Stress, & Coping	31	3	277-290	10.1080/10615806.2018.1442614		#5035	Exclusion reason: 4) Not target outcomes (adjustment to ASD diagnosis);
The reaction to diagnosis questionnaire: a preliminary validation of a new self-report measure to assess parents' resolution of their child's diagnosis	Sher-Censor, Efrat; Ram-On, Tali Dan; Rudstein-Sabbag, Liron; Watemberg, Merav; Oppenheim, David	2020	JUL 3 2020	ATTACHMENT & HUMAN DEVELOPMENT	22	4	409-424	10.1080/14616734.2019.1628081		#1973	Exclusion reason: 3A) Not target population (not ASD);
EE735 A New Post-Diagnostic Psycho-Education and Acceptance and Commitment Therapy Program for Caregivers of Children Recently Diagnosed With Autism Spectrum Disorder (REACH-ASD): a Trial-Based Cost-Effectiveness Analysis	Shields, G; Rowlandson, A; Davies, L; Leadbitter, K; Green, J	2024	2024	Value in health	27	12	S200	10.1016/j.jval.2024.10.1015		#9577	Exclusion reason: 2b) Full text not accessible;
A post-diagnostic psycho-education, acceptance and commitment therapy programme for caregivers of children recently diagnosed with autism: a randomised controlled trial-based cost-effectiveness analysis (REACH-ASD Trial)	Shields, G; Rowlandson, A; Davies, L; Leadbitter, K; Smallman, R; Langhorne, S; Chu, P; Emsley, R; Bee, P; Hackett, L; et al.	2025	2025	EClinicalMedicine	88			10.1016/j.eclinm.2025.103470		#9699	Exclusion reason: 4) Not target outcomes (adjustment to ASD diagnosis);
A therapeutic counseling for parents of mentally handicapped children	Shimizu, T.; Oda, K.	1980		Japanese Journal of National Medical Services	34	4	379-381	10.11261/iryo1946.34.379		#1932	Exclusion reason: 1) Not published in English;
The effectiveness of family-based behavior therapy on behavioral excesses of children with autism via telehealth	Shiri, Esmaeil; Pouretemad, Hamidreza; Behzadpoor, Samaneh	2025	2025	Journal of Practice in Clinical Psychology	13	1	57-70			#9237	Exclusion reason: 4) Not target outcomes (adjustment to ASD diagnosis);
Types of strain among family members of individuals with autism spectrum disorder across the lifespan	Shivers, Carolyn M.; Krizova, Katarina; Lee, Gloria K.	2017	2017 Sep	Research in Developmental Disabilities	1		42-51	10.1016/j.ridd.2017.07.003		#5089	Exclusion reason: 4) Not target outcomes (adjustment to ASD diagnosis);
Quality of life of family caregivers of children with autism: The mother's perspective	Shu, Bih-Ching	2009	2009 Jan	Autism	13	1	81-91	10.1177/1362361307098517		#5466	Exclusion reason: 4) Not target outcomes (adjustment to ASD diagnosis);
Stress and personal resource as predictors of the adjustment of parents to autistic children: A multivariate model	Siman-Tov, A.; Kaniel, S.	2011		Journal of Autism and Developmental Disorders	41	7	879-890	10.1007/s10803-010-1112-x		#1675	Exclusion reason: 3A) Not target population (not ASD);
Improving outcomes for people with autism spectrum disorders by reducing mental health problems: the IAMHealth research programme including one RCT	Simonoff, Emily; Baird, Gillian; Beresford, Bryony; Charman, Tony; Knapp, Martin; Pickles, Andrew; Povey, Carol; Purser, Tom; Santosh, Paramala; Slonims, Vicky; Scott, Stephen	2025	/					https://dx.doi.org/10.3310/YRKP9867	40393409	#10013	Exclusion reason: 4) Not target outcomes (adjustment to ASD diagnosis);
Caregivers and Coping: Well-Being, Depression, and Coping Strategies Among Caregivers of Young Adults With Developmental Disabilities	Singer, Hannah; Clarke, Elaine B.; Schiltz, Hillary K.; Lord, Catherine	2025	2025 Jan	American Journal on Intellectual & Developmental Disabilities	130	1	41-62	10.1352/1944-7558-130.1.41		#9468	Exclusion reason: 3A) Not target population (not ASD);
Family system and coping behaviors: a comparison between parents of children with autistic spectrum disorders and parents with non-autistic children	Sivberg, Bengt	2002	2002 Dec	Autism	6	4	397-409			#5551	Exclusion reason: 4) Not target outcomes (adjustment to ASD diagnosis);
A comparative analysis of well-being and coping among mothers of toddlers and mothers of adolescents with ASD	Smith, Leann E.; Seltzer, Marsha Mailick; Tager-Flusberg, Helen; Greenberg, Jan S.; Carter, Alice S.	2008	2008 May	Journal of Autism & Developmental Disorders	38	5	876-889			#5484	Exclusion reason: 4) Not target outcomes (adjustment to ASD diagnosis);
Relationship between parental self-efficacy and parent-child relationships: Moderating roles of problem behaviors and autism stigma	So, WC; Song, XK; Lam, HW; Chan, SM; Lau, KH	2025	2025 OCT	FAMILY RELATIONS	74	4	1616-1634	10.1111/fare.13155		#9814	Exclusion reason: 4) Not target outcomes (adjustment to ASD diagnosis);
Caregiver burden after receiving a diagnosis of an autism spectrum disorder	Stuart, Melissa; McGrew, John H.	2009	Jun-09	RESEARCH IN AUTISM SPECTRUM DISORDERS	3	1	86-97	10.1016/j.rasd.2008.04.006		#2012	Exclusion reason: 4) Not target outcomes (adjustment to ASD diagnosis);
The Two Hearts Mindful Parenting programme for parents of autistic children: a proof-of-concept study	Suvarna, V; Farrell, L; Adams, D; Emerson, LM; Paynter, J	2025	2025 MAY 4	CLINICAL PSYCHOLOGIST	29	2	145-161	10.1080/13284207.2025.2498396		#9827	Exclusion reason: 4) Not target outcomes (adjustment to ASD diagnosis);
A failure to confirm the effectiveness of a brief group psychoeducational program for mothers of children with high-functioning pervasive developmental disorders: A randomized controlled pilot trial	Suzuki, M.; Yamada, A.; Watanabe, N.; Akechi, T.; Katsuki, F.; Nishiyama, T.; Imaeda, M.; Miyachi, T.; Otaki, K.; Mitsuda, Y.; Ota, A.; Furukawa, T.A.	2014		Neuropsychiatric Disease and Treatment	10		1141-1153	10.2147/NDT.S60058		#1487	Exclusion reason: 4) Not target outcomes (adjustment to ASD diagnosis);
Association of Child and Family Attributes With Outcomes in Children With Autism	Szatmari, Peter; Cost, Katherine Tombeau; Duku, Eric; Bennett, Teresa; Elsabbagh, Mayada; Georgiades, Stelios; Kerns, Connor; Mirenda, Pat; Smith, Isabel M.; Ungar, Wendy J.; Vaillancourt, Tracy; Waddell, Charlotte; Zaidman-Zait, Anat; Zwaigenbaum, Lonnie	2021	2021	JAMA Network Open	4	3	e212530	10.1001/jamanetworkopen.2021.2530		#4853	Exclusion reason: 4) Not target outcomes (adjustment to ASD diagnosis);
Acceptance and Commitment Therapy Group Intervention for Parents of Children with Disabilities (Navigator ACT): an Open Feasibility Trial	T, Holmberg Bergman; E, Renhorn; B, Berg; P, Lappalainen; A, Ghaderi; T, Hirvikoski	1834	1834	Journal of autism and developmental disorders	53	5	1834-1849			#5885	Exclusion reason: 3A) Not target population (not ASD);
The impact of a child with autism on the Bruneian family system	Tait, K.J.; Mundia, L.	2012		International Journal of Special Education	27	3	199-212			#1635	Exclusion reason: 4b) Not quantitative measurement;
Religious Coping in Families of Children with Autism	Tarakeshwar, N.; Pargament, K.I.	2001		Focus on Autism and Other Developmental Disabilities	16	4	247-260	10.1177/108835760101600408		#1822	Exclusion reason: 4) Not target outcomes (adjustment to ASD diagnosis);
Associations between autism traits and family functioning over time in autistic and non-autistic children	ten Hoopen, L.W.; de Nijs, P.F.A.; Slappendel, G.; van der Ende, J.; Bastiaansen, D.; Greaves-Lord, K.; Hakkaart-van Roijen, L.; Hillegers, M.H.J.	2023		Autism				10.1177/13623613231151784		#146	Exclusion reason: 4) Not target outcomes (adjustment to ASD diagnosis);
Cognitive vulnerability and adjustment to having a child with a disability in parents of children with Autistic Spectrum disorder	Tiba, A.; Johnson, C.; Vadineanu, A.	2012		Journal of Cognitive and Behavioral Psychotherapies	12	2	209-218			#1528	Exclusion reason: 4) Not target outcomes (adjustment to ASD diagnosis);
Treatment for Sleep Problems in Children with Autism and Caregiver Spillover Effects	Tilford, J.M.; Payakachat, N.; Kuhlthau, K.A.; Pyne, J.M.; Kovacs, E.; Bellando, J.; Williams, D.K.; Brouwer, W.B.F.; Frye, R.E.	2015		Journal of Autism and Developmental Disorders	45	11	3613-3623	10.1007/s10803-015-2507-5		#1351	Exclusion reason: 4) Not target outcomes (adjustment to ASD diagnosis);
The Feasibility of Occupation-Based Coaching for Autistic Children and Primary Caregivers.	Tkach, Melanie Morriss; Dunn, Winnie; Wolf, Timothy J	2025	/	OTJR : occupation, participation and health	45	4	527-535	https://dx.doi.org/10.1177/15394492241309322	39757912	#10072	Exclusion reason: 4) Not target outcomes (adjustment to ASD diagnosis);
Stress in Parents of Children with Autism Spectrum Disorder: an Exploration of Demands and Resources	Tm, Krakovich; Jh, McGrew; Y, Yu; La, Ruble	2042	2042	Journal of autism and developmental disorders	46	6	2042-2053	10.1007/s10803-016-2728-2		#4631	Exclusion reason: 4) Not target outcomes (adjustment to ASD diagnosis);
Effects on parental mental health of an education and skills training program for parents of young children with autism: A randomized controlled trial	Tonge, B.; Brereton, A.; Kiomall, M.; Mackinnon, A.; King, N.; Rinehart, N.	2006		Journal of the American Academy of Child and Adolescent Psychiatry	45	5	561-569	10.1097/01.chi.0000205701.48324.26		#1818	Exclusion reason: 4) Not target outcomes (adjustment to ASD diagnosis);
Influences on the psychosocial adjustment of siblings of children with autism spectrum disorder in Taiwan and the United Kingdom	Tsai, H.-W.J.; Cebula, K.; Fletcher-Watson, S.	2016		Research in Autism Spectrum Disorders	32		115-129	10.1016/j.rasd.2016.09.007		#1293	Exclusion reason: 4) Not target outcomes (adjustment to ASD diagnosis);
A Model of Family and Child Functioning in Siblings of Youth with Autism Spectrum Disorder	Tudor, M.E.; Rankin, J.; Lerner, M.D.	2018		Journal of Autism and Developmental Disorders	48	4	1210-1227	10.1007/s10803-017-3352-5		#1045	Exclusion reason: 4) Not target outcomes (adjustment to ASD diagnosis);
Coping by redefinition: Cognitive appraisals in mothers of children with autism and children without autism	Tunali, B.; Power, T. G.	2002	Feb-02	JOURNAL OF AUTISM AND DEVELOPMENTAL DISORDERS	32	1	25-34	10.1023/A:1017999906420		#4095	Exclusion reason: 4) Not target outcomes (adjustment to ASD diagnosis);
Coping strategies used by parents of children with autism	Twoy, Richard; Connolly, Phyllis M.; Novak, Jean M.	2007	2007 May	Journal of the American Academy of Nurse Practitioners	19	5	251-260			#5495	Exclusion reason: 4) Not target outcomes (adjustment to ASD diagnosis);
Building Parental Capacity: Outcomes of a Therapeutic Parent Group Run Concurrently with a Social Skills Group for Their Young Person	van Mourik, M.; Marshall, J.-M.; Hopkins, L.; Kehoe, M.; Whitehead, R.	2024	2024	Adolescents	4	3	375-385	10.3390/adolescents4030026		#6611	Exclusion reason: 3A) Not target population (not ASD);
Match or mismatch? Influence of parental and offspring ASD and ADHD symptoms on the parent-child relationship	Van Steijn, D.J.; Oerlemans, A.M.; Van Aken, M.A.G.; Buitelaar, J.K.; Rommelse, N.N.J.	2013		Journal of Autism and Developmental Disorders	43	8	1935-1945	10.1007/s10803-012-1746-y		#1548	Exclusion reason: 4) Not target outcomes (adjustment to ASD diagnosis);
Coherence of Parental Representations Following Therapy for Autistic Children	Vashi, Nisha; Ibrahim, Alaa; Pouyandeh, Ava; Weiss, Jonathan A.	2024	2024 Jan	Journal of Autism & Developmental Disorders	1			10.1007/s10803-024-06252-2		#5950	Exclusion reason: 4) Not target outcomes (adjustment to ASD diagnosis);
Coherence of parental representations following therapy for autistic children	Vashi, Nisha; Ibrahim, Alaa; Pouyandeh, Ava; Weiss, Jonathan A.	2025	2025	Journal of Autism and Developmental Disorders	55	3	913-926			#9288	Exclusion reason: 4) Not target outcomes (adjustment to ASD diagnosis);
A pre-experimental evaluation of a 9-session training program with Latinx parents of children with autism	Vela, Javier Cavazos; Ramos, Noe; Perez, Susana	2024	2024	Counseling Outcome Research and Evaluation	15	1	Jan-20	10.1080/21501378.2023.2243324		#6400	Exclusion reason: 4) Not target outcomes (adjustment to ASD diagnosis);
Daily experiences and well-being of Chinese parents of children with autism	Wang, H.; Liu, S.; Xu, J.; Hu, X.; Han, Z.R.	2023		Autism	27	6	1560-1574	10.1177/13623613221144191		#28	Exclusion reason: 4) Not target outcomes (adjustment to ASD diagnosis);
Mental health issues in parents of children with autism spectrum disorder: A multi-time-point study related to COVID-19 pandemic	Wang, L.; Zhang, H.; Shang, C.; Liang, H.; Liu, W.; Han, B.; Xia, W.; Zou, M.; Sun, C.	2022		Autism Research	15	12	2346-2358	10.1002/aur.2836		#129	Exclusion reason: 4) Not target outcomes (adjustment to ASD diagnosis);
Exploring parent and service provider expectations for children with autism or intellectual disability: A two-country follow-up study	Washington-Nortey, M; Anum, A; Serpell, Z; Xu, YY; Rusnac, I	2025	2025 JUN 17	JOURNAL OF INTELLECTUAL & DEVELOPMENTAL DISABILITY				10.3109/13668250.2025.2508620		#9853	Exclusion reason: 3A) Not target population (not ASD);
The impact of child problem behaviors of children with ASD on parent mental health: The mediating role of acceptance and empowerment	Weiss, J.A.; Cappadocia, M.C.; MacMullin, J.A.; Viecili, M.; Lunsky, Y.	2012		Autism	16	3	261-274	10.1177/1362361311422708		#1655	Exclusion reason: 4) Not target outcomes (adjustment to ASD diagnosis);
The Brief Family Distress Scale: A Measure of Crisis in Caregivers of Individuals with Autism Spectrum Disorders	Weiss, J.A.; Lunsky, Y.	2011		Journal of Child and Family Studies	20	4	521-528	10.1007/s10826-010-9419-y		#1681	Exclusion reason: 4) Not target outcomes (adjustment to ASD diagnosis);
Empowerment and Parent Gain as Mediators and Moderators of Distress in Mothers of Children with Autism Spectrum Disorders	Weiss, J.A.; MacMullin, J.A.; Lunsky, Y.	2015		Journal of Child and Family Studies	24	7	2038-2045	10.1007/s10826-014-0004-7		#1363	Exclusion reason: 4) Not target outcomes (adjustment to ASD diagnosis);
Direct and indirect psychosocial outcomes for children with autism spectrum disorder and their parents following a parent-involved social skills group intervention	Weiss, J.A.; Viecili, M.A.; Sloman, L.; Lunsky, Y.	2013		Journal of the Canadian Academy of Child and Adolescent Psychiatry	22	4	303-309			#1568	Exclusion reason: 4) Not target outcomes (adjustment to ASD diagnosis);
Exploring Family Adjustment Among Parents of a Child With a Disability Attending Relationship Education	Wheeler, NJ; Allen, L; Man, JL; Pointer, A	2024	2024 JUL	FAMILY JOURNAL	32	3	471-480	10.1177/10664807241235680		#8093	Exclusion reason: 3A) Not target population (not ASD);
Psychological Adjustment in Families Affected by Autism Spectrum Disorder	Whitehead, K.; Dorstyn, D.; Ward, L.	2015		Journal of Developmental and Physical Disabilities	27	5	703-717	10.1007/s10882-015-9446-0		#1379	Exclusion reason: 4) Not target outcomes (adjustment to ASD diagnosis);
Stepping Stones Triple P: A pilot study to evaluate acceptability of the program by parents of a child diagnosed with an Autism Spectrum Disorder	Whittingham, K.; Sofronoff, K.; Sheffield, J.K.	2006		Research in Developmental Disabilities	27	4	364-380	10.1016/j.ridd.2005.05.003		#1877	Exclusion reason: 4) Not target outcomes (adjustment to ASD diagnosis);
Life After an Autism Spectrum Disorder Diagnosis: A Comparison of Stress and Coping Profiles of African American and Euro-American Caregivers	Williams, Takeshia V.; Hartmann, Kathrin; Paulson, James F.; Raffaele, C. Teal; Urbano, Maria R.	2019	2019 Mar	Journal of Autism & Developmental Disorders	49	3	1024-1034	10.1007/s10803-018-3802-8		#4990	Exclusion reason: 4) Not target outcomes (adjustment to ASD diagnosis);
The Relationship Between Optimism, Coping, and Depressive Symptoms in Hispanic Mothers and Fathers of Children with Autism Spectrum Disorder	Willis, Kelcie; Timmons, Lisa; Pruitt, Megan; Schneider, Hoa Lam; Alessandri, Michael; Ekas, Naomi V.	2016	2016 Jul	Journal of Autism & Developmental Disorders	46	7	2427-2440	10.1007/s10803-016-2776-7		#5178	Exclusion reason: 4) Not target outcomes (adjustment to ASD diagnosis);
Mental health impact of autism on families of children with intellectual and developmental disabilities of genetic origin	Wolstencroft, J.; Srinivasan, R.; Hall, J.; van den Bree, M.B.M.; Owen, M.J.; Raymond, F.L.; Skuse, D.	2023	2023	JCPP Advances	3	1		10.1002/jcv2.12128		#7752	Exclusion reason: 4) Not target outcomes (adjustment to ASD diagnosis);
Vicarious futurity in autism and childhood dementia	Wong, M.G.; Heriot, S.A.	2007		Journal of Autism and Developmental Disorders	37	10	1833-1841	10.1007/s10803-006-0317-5		#1803	Exclusion reason: 4) Not target outcomes (adjustment to ASD diagnosis);
Predicting the Outcomes of Parents of Transition-Age Youth or Young Adults with ASD	Wong, Venus; McGrew, John; Ruble, Lisa	2020	2020 Aug	Journal of Autism & Developmental Disorders	50	8	2723-2739	10.1007/s10803-020-04362-1		#4917	Exclusion reason: 4) Not target outcomes (adjustment to ASD diagnosis);
A Mixed-Method Evaluation of the Feasibility and Acceptability of Parents Taking Action among Underserved Chinese Immigrant Families of Children with Autism	Xu, Y; Chen, FF; Mirza, M; Magaña, S	2025	2025 JUL	JOURNAL OF CHILD AND FAMILY STUDIES	34	7	1881-1895	10.1007/s10826-025-03102-2		#9822	Exclusion reason: 4) Not target outcomes (adjustment to ASD diagnosis);
Family functioning in Asian families raising children with autism spectrum disorders: The role of capabilities and positive meanings	Xue, J.; Ooh, J.; Magiati, I.	2014		Journal of Intellectual Disability Research	58	5	406-420	10.1111/jir.12034		#1459	Exclusion reason: 4) Not target outcomes (adjustment to ASD diagnosis);
The effect of parental burnout on psychological adjustment among Chinese children with developmental disabilities: the roles of parental autonomy support and psychological control	Yan, T.; Hou, Y.; Deng, M.	2024	2024	International Journal of Developmental Disabilities				10.1080/20473869.2024.2331830		#7129	Exclusion reason: 3A) Not target population (not ASD);
Examining the Views of Teachers and Parents About Autism Awareness in a Rural Inclusive Elementary School	Yazıcı, M.S.	2023	2023	Advances in Neurodevelopmental Disorders				10.1007/s41252-023-00376-9		#7909	Exclusion reason: 3B) Not target population (not caregivers);
Effectiveness of online responsive teaching in young children with developmental disabilities: a pilot study	Yeom, Jung Sook; Kim, Jeongmee	2024	2024 Jun	Clinical and Experimental Pediatrics	67	6	303-311	10.3345/cep.2023.01662		#6195	Exclusion reason: 3A) Not target population (not ASD);
Investigating the acceptance of disability among Korean parents with developmentally disabled children: a mixed methods study	Yoon, Y; Cho, J; Lee, S	2024	2024 DEC	CURRENT PSYCHOLOGY	43	48	37009-37025	10.1007/s12144-024-07116-9		#9864	Exclusion reason: 3A) Not target population (not ASD);
Using a model of family adaptation to examine outcomes of caregivers of individuals with autism spectrum disorder transitioning into adulthood	Yu, Yue; McGrew, John H.; Rand, Kevin L.; Mosher, Catherine E.	2018	2018	Research in Autism Spectrum Disorders			37-50	10.1016/j.rasd.2018.06.007		#5708	Exclusion reason: 4) Not target outcomes (adjustment to ASD diagnosis);
The association between mental health, stress, and coping supports in mothers of children with autism spectrum disorders	Zablotsky, B.; Bradshaw, C.P.; Stuart, E.A.	2013		Journal of Autism and Developmental Disorders	43	6	1380-1393	10.1007/s10803-012-1693-7		#1518	Exclusion reason: 4) Not target outcomes (adjustment to ASD diagnosis);
Impact of personal and social resources on parenting stress in mothers of children with autism spectrum disorder	Zaidman-Zait, Anat; Mirenda, Pat; Duku, Eric; Vaillancourt, Tracy; Smith, Isabel M.; Szatmari, Peter; Bryson, Susan; Fombonne, Eric; Volden, Joanne; Waddell, Charlotte; Zwaigenbaum, Lonnie; Georgiades, Stelios; Bennett, Teresa; Elsabaggh, Mayada; Thompson, Ann	2017	Feb-17	AUTISM	21	2	155-166	10.1177/1362361316633033		#3377	Exclusion reason: 4) Not target outcomes (adjustment to ASD diagnosis);
Profiles of Social and Coping Resources in Families of Children with Autism Spectrum Disorder: Relations to Parent and Child Outcomes	Zaidman-Zait, Anat; Mirenda, Pat; Szatmari, Peter; Duku, Eric; Smith, Isabel M.; Vaillancourt, Tracy; Volden, Joanne; Waddell, Charlotte; Bennett, Teresa; Zwaigenbaum, Lonnie; Elsabaggh, Mayada; Georgiades, Stelios	2018	Jun-18	JOURNAL OF AUTISM AND DEVELOPMENTAL DISORDERS	48	6	2064-2076	10.1007/s10803-018-3467-3		#3153	Exclusion reason: 4) Not target outcomes (adjustment to ASD diagnosis);
Coping strategies and parenting skills of parents of children with autism spectrum disorder	Zebdi, R.; Amalric, H.; Viodé, C.; Lignier, B.	2018		Neuropsychiatrie de l'Enfance et de l'Adolescence	66	5	323-329	10.1016/j.neurenf.2018.01.008		#988	Exclusion reason: 1) Not published in English;
The path to an autism spectrum disorders diagnosis in Ethiopia: Parent perspective	Zeleke, W.A.; Hughes, T.; Chitiyo, M.	2018		American Journal of Orthopsychiatry	88	3	316-327	10.1037/ort0000249		#1057	Exclusion reason: 4) Not target outcomes (adjustment to ASD diagnosis);
Caregivers and interventionists: Developing a Dual Role Behaviors Scale for parents of children with autism spectrum disorders	Zhou, T.; Zhang, C.; Yi, C.	2022		Family Process				10.1111/famp.12831		#367	Exclusion reason: 4) Not target outcomes (adjustment to ASD diagnosis);
The Mediating Role of Psychological Capital in the Relationship Between Family Sense of Coherence and Caregiver Stress Among Parents of Children With Autism Spectrum Disorder	Zoromba, Mohamed Ali; Atta, Mohamed Husssien Ramadan; Ali, Ahmed Salah; El-Gazar, Heba Emad; Amin, Shaimaa Mohamed	2024	2024 Dec	International Journal of Mental Health Nursing	33	6	2157-2169	10.1111/inm.13383		#9477	Exclusion reason: 4) Not target outcomes (adjustment to ASD diagnosis);
Parenting stress, coping strategies and social support for mothers of preschool children with autism spectrum disorder in the Republic of Croatia	Zovko, Matea; Simlesa, Sanja; Olujic Tomazin, Marina	2024	2024 Apr	Clinical Child Psychology & Psychiatry	29	2	674-686	10.1177/13591045231191802		#6137	Exclusion reason: 4) Not target outcomes (adjustment to ASD diagnosis);
