# Supplementary material for: Systematic review of measures and interventions for caregiver adjustment to child autism diagnosis
Source: Autism. 2026 Jan 10;30(4):866–83. doi: 10.1177/13623613251407305 (PMC13005899; doi:10.1177/13623613251407305)
Supplement: sj-xlsx-5-aut-10.1177_13623613251407305 – Supplemental material for Systematic review of measures and interventions for caregiver adjustment to child autism diagnosis [file sj-xlsx-5-aut-10.1177_13623613251407305.xlsx]

## Sheet: Extracted for sys review table
Reference	Abbeduto et al., 2004	Abd Latif et al., 2023	Al-Kandari et al., 2017	Alon, 2019	Anderberg & South, 2021	Ayyash et al., 2023	Anthony et al., 2020		Bravo-Benítez et al., 2024		Cappe et al., 2011	Cappe et al., 2024	Cappe et al., 2018		Cetinbakis et al., 2020	Chen et al., 2025	Chan & Lam, 2018		Cheung et al., 2019	Chu et al., 2020	Colombo-Dougovito & Joshi, 2025		Da Paz et al., 2018	Dolev et al., 2016	Downes et al., 2022	Ebrahim & Alothman, 2021	Ekas et al., 2015	Ekas et al., 2016	Ekas et al., 2019	Feng et al., 2022	Feng et al., 2022	Feng et al., 2023	Ferenc et al., 2023	Grebe et al., 2022	Grogan et al., 2023	Hall & Graff, 2011	Hutman et al., 2009	Jose et al., 2021	Kheir et al., 2012	Leadbitter et al., 2025	Leccisco et al., 2013	Lee et al., 2024	Lee et al., 2025	Levante et al., 2025	Lovell & Wetherell, 2020	Lunsky et al., 2021	Lodder et al., 2020		Milshtein et al., 2010
Title	Psychological well-being and coping in mothers of youths with autism, Down Syndrome, or Fragile X Syndrome	Factors influencing despair, self-blame, and acceptance among parents of children with Autism Spectrum Disorder (ASD): A Malaysian perspective	Brief report: Social support and coping strategies of mothers of children suffering from ASD in Kuwait	Social support and post-crisis growth among mothers of children with autism spectrum disorder and mothers of children with down syndrome	Predicting parent reactions at diagnostic disclosure sessions for autism	A comparison of the experiences, challenges and coping strategies for parents of children with autism residing in the United States and The Arab World	Increasing autism acceptance: The impact of the Sesame Street “See Amazing in All Children” initiative		Grief intervention program for caregivers to individuals with autism spectrum disorder (ASD): A randomized preliminary trial		Quality of life: A key variable to consider in the evaluation of adjustment in parents of children with autism spectrum disorders and in the development of relevant support and assistance programmes	Parental involvement and adjustment during the diagnostic evaluation of autism spectrum disorder at two diagnostic centers	Quality of life of French Canadian parents raising a child with autism spectrum disorder and effects of psychosocial factors		Factors contributing to higher caregiving burden in Turkish mothers of children with autism spectrum disorders	Relationship between caregiver burden and family resilience among Chinese parents of children with autism spectrum disorder: The mediating role of social support and positive cognition	Self-stigma among parents of children with autism spectrum disorder		Role of mindful parenting, affiliate stigma, and parents’ well-being in the behavioral adjustment of children with Autism Spectrum Disorder: Testing parenting stress as a mediator	Self-stigma and its associations with stress and quality of life among Malaysian parents of children with autism	Indian caregiver's perceived acceptance of their child's autism diagnosis and the influence of caregiver stress and knowledge		Acceptance or despair? Maternal adjustment to having a child diagnosed with autism	Resolution of the child's ASD diagnosis among Arab-Israeli mothers: Associations with maternal sensitivity and wellbeing	Dyadic coping and coparenting among couples after their child’s recent autism diagnosis	Resilience and social support as predictors of post-traumatic growth in mothers of children with autism spectrum disorder in Saudi Arabia	The power of positivity: Predictors of relationship satisfaction for parents of children with Autism Spectrum Disorder	The role of family cohesion in the psychological adjustment of non-Hispanic White and Hispanic mothers of children with autism spectrum disorder	Religiosity/spirituality and mental health outcomes in mothers of children with Autism Spectrum Disorder: The mediating role of positive thinking	Symptom severity and posttraumatic growth in parents of children with autism spectrum disorder: The moderating role of social support	Posttraumatic growth and rumination among parents of children with autism spectrum disorder: The mediating role of social support	Predictors of posttraumatic growth in 475 Chinese parents of children newly diagnosed with autism spectrum disorder	The spectrum of attitudes towards the spectrum of autism and its relationship to psychological distress in mothers of children with autism	Comparing fathers’ and mothers’ perspectives about their child’s Autism Spectrum Disorder	Parent resolution of diagnosis and intervention fidelity in a parent-delivered intervention for pre-school children with autism: A mixed methods study	The relationships among adaptive behaviors of children with autism, family support, parenting stress, and coping	Mothers’ narratives regarding their child with autism predict maternal synchronous behavior during play	Buffering effect of spousal support on stress levels in mothers of children with a diagnosis of Autism Spectrum Disorder in Kerala, India	Concerns and considerations among caregivers of a child with autism in Qatar	Clinical effectiveness of an online psychoeducational and psychotherapeutic programme for caregivers of children newly diagnosed as autistic: a parallel, assessor-masked, randomised controlled trial in the UK (REACH-ASD)	The association between maternal resolution of the diagnosis of autism, maternal mental representations of the relationship with the child, and children's attachment	Parental Acceptance and Understanding of Autistic Children (PAUACS) - an Instrument Development Study	AutInsight: a Pilot Randomised Controlled Trial (RCT) of a Consumer-Informed Parent Support Program for Parents of Autistic Children	The Quality of the Parent-Child Relationship in the Context of Autism: The Role of Parental Resolution of the Child's Diagnosis, Parenting Stress, and Caregiving Burden	Exploring the moderating role of benefit finding on the relationship between child problematic behaviours and psychological distress in caregivers of children with ASD	Group virtual mindfulness‑based intervention for parents of autistic adolescents and adults	SOLACE: A psychosocial stigma protection intervention to improve the mental health of parents of autistic children—A feasibility randomised controlled trial		Resolution of the diagnosis among parents of children with Autism Spectrum Disorder: Associations with child and parent characteristics
MMAT rating %	100	60	40	50	80	50	80		0		60	60	60		50	100	80		80	80	40		100	80	100	100	80	75	60	100	100	100	60	50	100	20	80	80	40	100	100	80	60	80	100	20	80		100
Demographics*
Sample size	174	111	198	99	189	USA = 235; Arab = 165	312 baseline; 176 1-week follow-up; 182 1-month follow-up		28		160 parents including 41 dyads; 118 children	49	77		60	254	424		136	110	29		90	46	140 parents of 70 children (dyads)	88	134 parents of 67 children - dyads	106	73	385	385	475	371	361 parents, including 27 parent dyads; 334 children	31	75	67	99	56	379	21	158	41	51	152	39 parents of 40 children	17		122 parents of 61 children - dyads
Child age mean (SD)	16.32 years (3.00)	13.18 years	Not reported	Not reported for autism group	Not reported	MEDIAN USA = 9 years; MEDIAN Arab = 7 years	4.46 years (1.08)		Not reported		14.25 years (8)	4.58 years	9.62 years (3.47)		11.53 years (5.14)	5.63 years (2.73)	10. 41 years (6.68)		9.39 years (5.24)	Not reported	Not reported		Not reported	Resolved: 59.32 months (22.42); Unresolved 64.08 months (27.76)	55 months (21)	7.34 years (1.89)	78.09 months (26.24)	Hispanic 6.49 years (2.38); non-Hispanic White 6.75 years (2.28)	9.14 years (3.97)	3.66 years (1.48)	3.66 years (1.40)	Not reported	8.43 years (3.77)	Not reported	49.91 months (10.38)	8.00 years (4.00)	53.8 months (12.5)	Not reported	Not reported	8.9 years (3.5)	7 years 9 months (2 years 4 months)	10.80 years (4.18)	6.41 years (2.47)	10.96 years (3.49)	10.1 years	20.92 years (5.32)	5.91 years (2.59)		Boys: 7 years 8 months (3 years 1 month). Girls: 8 years 3 months (3 years 3 months).
Child age range	10-23 years	Not reported	Not reported	Not reported for autism group	Not reported	Q1-Q3 USA = 5-10; Q1-Q3 Arab = 5-14	6 years or younger		6-12 years		Not reported	Not reported	2.16-18.17 years		Not reported	3-14 years	Not reported		Not reported	2-18 years	Under 18		Not reported	2-8 years	25-119 months	3-12 years	Not reported	2.6-10.8 years	2-17 years	2-14.4 years	2-14 years	2-14 years	2-18 years	7-23 years	37.26-75.20 months	Not reported	29-78 months	1-18 years	3-17 years	2-16 years	5-13 years	2-18 years	1-10 years	4-17 years	1-22 years	16-39 years	2-10 years		2 years 1 month - 17 years 1 month
Child gender	73.6% male, 26.4% female	79.3% male, 20.7% female	79.6% male, 20.4% female	72.7% male, 27.3% female	77% male, 23% female	USA = 72.8% MALE, 21.8% Female; Arab = 80.5% male, 19.5% female	73.7% male, 26.0% female, 0.3% other		Not reported		79.66% male, 20.34% female	79.6% male, 20.4% female	87% male, 13% female		83.9% male, 16.1% female	79.9% male, 20.1% female	83.3% male, 16.7% female		81.62% male, 18.38% female	Not reported	55% male, 45% female		Not reported	100% male	80% male, 20% female	68.1% male, 31.9% female	82.6% male, 16.4% female	Hispanic 82.2% male 17.8% female; non-Hispanic White 84.1% male 15.9% female	89% male, 11% female	80.5% male, 19.5% female	80.5% male, 19.5% female	80.4% male, 19.6% female	Not reported	86.7% male, 13.3% female	58% male, 42% female	82.7% male, 17.3% female	92.5% male, 7.5% female	78.7% male, 22.3% female	Not reported	70% male, 29% female, <1% non-binary or other	90.47% male, 9.52% female	Not reported	75% male, 25% female	80.4% male, 19.6% female	Not reported	75% male, 25% female	76.5% male, 23.5% female		55.7% male, 53.3% female
Caregiver gender	100% female	67.6% female, 32.4% male	100% female	100% female	90.5% female, 6.9% male, 2.6% unknown	USA = 93.6% female, 3.8% male, 2.6% unknown; Arab = 69.8% female, 24.7% male, 5.6% unknown	84.0% female, 15.7% male, 0.3% other		85.7% female, 14.3% male		70.6% female, 29.4% male	75.5% female, 24.5% male	92% female, 6% male, 2% not specified		100% female	76.8% female, 23.2% male	86.1% female, 13.9% male		81.62% female, 18.38% male	72.2% female, 27.3% male	68.9% female, 16% father, 12% other relative (gender not specified)		100% female	100% female	50% female, 50% male	100% female	50% female, 50% male	100% female	100% female	55.3% female, 44.7% male	55.3% female, 44.7% male	55.4% female, 44.6% male	100% female	81.4% female, 18.6% male	90% female, 3% male, 7% not specified	68% female, 32% male	100% female	100% female	57.40% female, 42.59% male - missing gender for two caregivers	88% female, 12% male	100% female	81.6% female, 16.5% male, 1.9% gender diverse	87.8% female, 12.2% male	86.3% female, 13.7% male	95% female, 5% male	89.7% female, 10.3% male	94.1% female, 4.9% male		50% female, 50% male
Child age at diagnosis mean (SD)	Not reported	Not reported	Not reported	Not reported	6.23 years (5.12)	MEDIAN USA = 3.5 years; MEDIAN Arab = 3 years	Not reported		Not reported		Not reported	Not reported	4.36 years (2.06)		Not reported	Not reported	Not reported		Not reported	Not reported	4.3 years (3.33)		Not reported	Not reported	Not reported	Not reported	Not reported	Not reported	Not reported	3.18 years (1.22)	3.18 years (1.22)	3.21 years (1.17)	Not reported	Not reported	Not reported	Not reported	Not reported	Not reported	Not reported	Not reported	Not reported	6.15 years (3.71)	Not reported	Not reported	Not reported	Not reported	Not reported		Not reported
Child age at diagnosis range	Not reported	Not reported	40.4% less than 2 years, 37.8% 2.1-3 years, 21.8% greater than 3.1 years	Not reported	1-28 years	Interquartile range USA = 2.5-5; Interquartile range Arab = 2-4 years	Not reported		18-132 months		Not reported	Not reported	1.58 - 12.33 years		Not reported	Not reported	Not reported		Not reported	Not reported	Not reported		Not reported	Not reported	Not reported	30-66 months	Not reported	Not reported	Not reported	Not reported	Not reported	Not reported	Not reported	Not reported	Not reported	Not reported	Not reported	Not reported	Not reported	Not reported	Not reported	1-18 years	Not reported	Not reported	Not reported	Not reported	Not reported		Not reported
Time since diagnosis mean (SD)	Not reported	Not reported	Not reported	Not reported	Not reported	Not reported	Not reported		Not reported		Not reported	Not reported	Not reported		8.02 years (4.82)	Not reported	7.24 years (6.67)		Not reported	Not reported	Not reported		Not reported	Resolved: 28.50 months (19.14); Unresolved: 33.38 months (24.23)	21 months (17.3)	Not reported	Not reported	Not reported	Not reported	5.87 months (10.66)	5.87 months (10.66)	5.56 months (10.11)	3.74 years (3.11)	Not reported	Resolved = 15.57 months (14.28); Unresolved = 17.04 months (12.25)	Not reported	Not reported	Not reported	Not reported	6.7 months (4.1)	2 years 3 months (2 years 3 months)	Not reported	Not reported	Not reported	Not reported	Not reported	Not reported		Boys: 4 years 5 months (2 years 8 months). Girls: 4 years 2 months (2 years 11 months).
Time since diagnosis range	Not reported	Not reported	Not reported	Not reported	Maximum 3 years	Not reported	Not reported		Not reported		Not reported	2-4 weeks	Not reported		Not reported	8.7% less than 1 year; 65.0% 1-3 years, 26.4% more than 3 years	Not reported		Not reported	Not reported	Not reported		Not reported	At least 6 months	1-36 months	At least 6 months	Not reported	Not reported	Not reported	Minimum 1 month	Not reported	Not reported	0-16 years	Not reported	Not reported	Not reported	Not reported	Not reported	Not reported	Less than 12 months	4 months - 10 years	Not reported	Not reported	Not reported	Not reported	Not reported	Not reported		6 months - 10 years 8 months
Country conducted	USA	Malaysia	Kuwait	Israel	USA	USA; 15 Arab countries including Iraq, Egypt, Jordan, Lebanon, Palestine and Syria	USA		Spain		France	France	Canada		Turkey	China	Hong Kong		Hong Kong	Malaysia	India		USA	Israel	France	Saudi Arabia	USA	USA	USA	China	China	China	Poland	USA	Australia	USA	USA	India	Qatar	UK	Italy	Australia	Australia	Italy	UK; also recruited participants from USA and Australia	Canada	UK		Israel
Ethnicity	Not reported	Parents 73.9% Malay, 18.9% Chinese, 2.7% Indian, 4.5% other	Parents 68.4% Kuwaiti, 31.6% non-Kuwaiti	Not reported	Children 85.7% White, 1.1% Black/African-American, 4.8% Asian, 1.1% American Indian/Alaska Native, 0.5% Native Hawaiian/Pacific Islander, 6.9% Other	Not reported	Parents 73.9% White, 9.1% Black/African-American, 6.2% Asian, 1.6% American Indian/Alaska Native, 0.3% Middle Eastern or Northern African, 0.3% Native Hawaiian or Other Pacific Islander, 2.9% Other, 5.5% two or more races		Not reported		Not reported	Not reported	Not reported		Not reported	Not reported	Not reported		Not reported	Parents 93.6% Malay, 5.5% Chinese, 0.9% Indian	Not reported		Parents 84% White, 12% Asian, 4% Black or African American	Parents 87% Muslim, 10.9% Christian, 2.2% Druze	Not reported	All Saudi nationals	Parents 55.2% Hispanic or Latino, 35.8% White/Caucasian, 1.5% African-American, 3% Caribbean-American, 4.5% mixed ethnicity/other	Parents 62.4% Hispanic, 37.6% non-Hispanic White	Parents 76.7% White/Caucasian, 2.7% African-American, 1.4% Asian or Pacific Islander, 13.7% Hispanic or Latino, 5.5% multiracial	Not reported	Not reported	Not reported	Not reported	Not reported	Parents 77% Central and South-East Asian; other not specified	Parents 84% Caucasian, 12% African-American, 2.7% Hispanic, 1.3% American Indian	Parents 52.2% Hispanic, 21% non-Hispanic White, 18% Asian, 6% Black	Not reported	Not reported	Parents 78% White British, 5% White other, 3% multiple ethnicity, 8% Asian or Asian British, 4% Black or Black British, 2% other, 1% missing	Not reported	Parents 89.9% originated from Australia or New Zealand	Parent country of origin 75.6% Australia, 2.4% India, 2.4% Iraq, 4.9% Malaysia, 2.4% South Africa, 2.4% China, 2.4% Colombia, 7.3% United Kingdom	Not reported	Parents 93% White	Not reported	Parents 82% White British, 6% Black British, 6% Pakistani, 6% Maori		Not reported
Child reported autism features	Autism Behaviour Checklist: Mean 53.44 (SD 26.64)	Not reported	Not reported	Not reported	Not reported	Not reported	Not reported		Not reported		Not reported	Not reported	Not reported		Autism Behaviour Checklist: Mean 60.69 (SD 3.22)	Not reported	Not reported		Not reported	Not reported	Not reported		Childhood Autism Rating Scales: means not included but correlated with 2 out of 3 adjustment subscales	Social Communication Questionnaire: fewer autism features reported by resolved as compared to unresolved mothers	Not reported	Not reported	Not reported	Not reported	Social Responsiveness Scale: Mean 105.16 (SD 32.36)	Chinese Autism Behaviour Checklist: Mean 64.52 (SD 20.27)	Not reported	Chinese Autism Behaviour Checklist: Mean 19.90 (SD 4.36)	Autism Spectrum Rating Scales: Mean 71.32 (SD 9.34)	Not reported	ADOS-2 CSS: no significant difference between resolved and unresolved parents	Not reported	ADOS-G and ADI-R, means not included	Not reported	Not reported	Social Communication Questionnaire (SCQ): Mean 22.7 (SD 6.1)	Not reported	73% diagnosed with Autism Spectrum Disorder, 21% diagnosed with autism, 6% diagnosed with Asperger's	Not reported	Not reported	73% described as high functioning	Not reported	Not reported		Not reported
Child other reported features	Excluded Down syndrome, Fragile X syndrome, Rett’s Disorder, Childhood Disintegrative Disorder, or tuberous sclerosis	9% other psychiatric illness, 12.6% medical illness	Not reported	Not reported	Not reported	Not reported	Not reported		"All had behavioural problems"		56.78% speech language disorder; 90.9% behaviour disorder	14% no spoken language, 84% disruptive behaviours	61% presented with "associated disorders", 87% use oral language		Mean disability percentage 78.53 (SD 17.28)	Not reported	60.4% intellectual disability		33.82% intellectual disability; comorbid disorders including attention deficit/hyperactivity disorder and dyslexia were excluded from this study	Not reported	Not reported		Not reported	Adaptive behaviour Vineland: no significant differences between resolved and unresolved mothers	Not reported	WISC-IV: All had IQ below 70	Not reported	Not reported	Not reported	Not reported	Not reported	Not reported	15.6% intellectual disability	Not reported	Not reported	28% described as being in poor health	Language less than phrase speech	72% diagnosed with mixed disabilities	13% other health conditions	54% other health conditions	IQ > 70, age of language production > 4 years, excluded neurologic, genetic, infectious, metabolic or seizure disorders	Strengths and Difficulties Questionnaire: 76.35% in clinical range for internalising problems, 58.11% in clinical range for externalising problems	Not reported	Not reported	Not reported	55% additional psychiatric disorder, 5% genetic disorder	12% ADHD, 18% global developmental delay, 18% speech and language delay, 6% dysphraxia, 6% Down syndrome, 6% dyslexia		Excluded medical conditions related to autism; 49% high functioning, 51% low functioning based on Vineland and IQ.
	*Where study includes multiple groups, demographics are reported here for the autism group only
Name of adjustment measure	Questionnaire on Resources and Stress; Pessimism subscale	Adjustment to the Diagnosis of Autism Questionnaire	Unnamed measure of changes to relationships and behaviour following diagnosis	Stress-Related Growth Scale	Unnamed measure of parent reaction post diagnostic feedback session	Unnamed measure of coping strategies used following diagnosis	Acceptance of Children with Autism	Affiliate Stigma Scale	Caregiver Grief Scale	The Post-Traumatic Growth Inventory Short Form	Cancer Locus of Control Scale	Cancer Locus of Control Scale (CLCS)	Cancer Locus of Control Scale	Ways of Coping Checklist - Revised	Post-Traumatic Growth Inventory	Illness Cognition Questionnaire; acceptance and perceived benefit subscales	Self-stigmatizing Thinking's Automaticity and Repetition Scale	Affiliate Stigma Scale	Affiliate Stigma Scale	Affiliate Stigma Scale	Societal Attitudes Towards Autism Scale	Unnamed measure of response to diagnosis	Adjustment to the Diagnosis of Autism Scale	Reaction to Diagnosis Interview	Appraisal of Life Events Scale	Post-traumatic Growth Inventory	Benefit Finding Scale	Benefit Finding Scale	Benefit Finding Scale	Posttraumatic Growth Inventory	Post-traumatic Growth Inventory	Chinese Posttraumatic Growth Inventory	Attitudes Towards Autism Questionnaire	Revised Illness Perception Questionnaire for ASD	Reaction to Diagnosis Interview	Coping Health Inventory for Parents: Coping Pattern III (understanding the health situation)	Reaction to Diagnosis Interview	COPE	Unnamed measure of caregiver acceptance of having an autistic child	Reaction to Diagnosis Questionnaire	Reaction to Diagnosis Interview	Parental Acceptance and Understanding of Autistic Children Scale	Parental Acceptance and Understanding of Autistic Children Scale	Reaction to Diagnosis Questionnaire	Benefit Finding Scale	Positive Gain Scale	Affiliate Stigma Scale	Self-Blame and Responsibility scale	Reaction to Diagnosis Interview
Reference of adjustment measure	Friedrich et al., 1983	Da Paz et al., 2018	Current study - Al-Kandari et al., 2017	Park et al., 1996	Current study - Anderberg & South, 2021	Current study - Ayyash et al., 2023	Harnum et al., 2007	Mak & Cheung, 2008; Werner & Shulman, 2015	Meichsner et al., 2016	Tedeschi & Calhoun, 1996	Cousson-Gélie et al., 2005; French adaptation Koleck, 2000	Pruyn et al., 1988	Cousson-Gélie et al., 2005; French adaptation Koleck, 2000	Vitaliano et al., 1985; French adaptation Cousson et al., 1996	Tedeschi & Calhoun, 1996	Sint Nicolaas et al., 2016	Chan & Mak, 2017	Mak & Cheung, 2008	Mak & Cheung, 2008	Mak & Cheung, 2008	Flood et al., 2013	Current study - Colombo-Dougovito & Joshi, 2025	Current study - Da Paz et al., 2018	Marvin & Pianta, 1996	Ferguson et al., 1999	Tedeschi & Calhoun, 1996	Carver & Antoni, 2004	Carver & Antoni, 2004	Carver & Antoni, 2004	Tedeschi & Calhoun, 1996	Tedeschi & Calhoun, 2004	Tedeschi & Calhoun, 1996	Current study - Ferenc et al., 2023	Moss-Morris et al., 2002	Marvin & Pianta, 1996	McCubbin et al., 1981	Pianta & Marvin, 1992	Carver et al., 1989	Current study - Kheir et al., 2012	Sher-Censor et al., 2020	Marvin & Pianta, 1996	Current study - Lee et al., 2024	Lee et al., 2024	Sher-Censor et al., 2020	Carver & Antoni, 2004	Jess et al., 2020	Mak & Cheung, 2008	Mak & Kwok, 2008	Marvin & Pianta, 1992
Adaptations from original measure	No	Translated into Malay	N/A	No	N/A	N/A	No	Yes, specific adaptations not reported	Translated into Spanish	Adapted by Castro et al., 2015	Reworded to be autism-specific; items removed	As adapted in Cappe et al., 2011	As adapted in Cappé et al., 2011	Reworded to be autism-specific	Translated into Turkish	No	Reworded to be autism-specific	Reworded to be autism-specific	No	No	No	N/A	N/A	No	Adapted in Cappé et al., 2017	No	Reworded to be autism-specific	As adapted in Ekas et al., 2015	As adapted in Ekas et al., 2015	Translated into Chinese in Wang et al, 2011	Unspecified modifications	Translated into Chinese in Wang et al., 2011	N/A	As adapted in Mire et al., 2018	No	No	No	Items removed; administered as interview	N/A	Removed items	Translated into Italian	N/A	Removed Expectations subscale due to low internal consistency	Translated into Italian (Lecciso et al., 2025)	Reworded to be autism-specific	Reworded to be autism-specific	Reworded to be autism-specific; translated into English; items removed	Translated into English; reworded to suit UK population; items removed	No
[truncated: 39 more columns]
